# Supplementary material for: Clinical Evaluation of the BD FACSPresto™ Near-Patient CD4 Counter in Kenya
Source: PLoS One. 2016 Aug 2;11(8):e0157939. doi: 10.1371/journal.pone.0157939 (PMC4970792; doi:10.1371/journal.pone.0157939)
Supplement: S4 File — (XLSX) [file pone.0157939.s005.xlsx]

## Sheet: CD4 VP
Site	SPEC_ID	SAMP_TYPE	Presto	Calibur
KEM	16026	VEN	237	241.11
KEM	16027	VEN	127	101.68
KEM	16028	VEN	406	416.69
KEM	16029	VEN	690	657.95
KEM	16030	VEN	543	554
KEM	16031	VEN	505	547.77
KEM	16032	VEN	308	295.8
KEM	16034	VEN	456	461.06
KEM	16035	VEN	959	1087.72
KEM	16036	VEN	380	498.03
KEM	16037	VEN	498	474.79
KEM	16038	VEN	589	616.79
KEM	16039	VEN	348	372.47
KEM	16040	VEN	258	246.59
KEM	16041	VEN	638	651.22
KEM	16042	VEN	526	512.16
KEM	16043	VEN	964	835.81
KEM	16044	VEN	365	351.52
KEM	16045	VEN	419	353.59
KEM	16046	VEN	227	225.63
KEM	16047	VEN	155	157.81
KEM	16048	VEN	1874	1841.8
KEM	16049	VEN	484	421.02
KEM	16050	VEN	699	626.83
KEM	16051	VEN	183	164.96
KEM	16052	VEN	489	459.95
KEM	16053	VEN	390	349.41
KEM	16054	VEN	255	237.39
KEM	16055	VEN	384	376.99
KEM	16056	VEN	494	498.36
KEM	16057	VEN	997	984.53
KEM	16058	VEN	917	946.51
KEM	16059	VEN	297	310.67
KEM	16060	VEN	564	536.03
KEM	16061	VEN	551	503.05
KEM	16062	VEN	1123	1069.34
KEM	16063	VEN	339	344.56
KEM	16064	VEN	779	744.41
KEM	16065	VEN	706	729.72
KEM	16066	VEN	300	308.67
KEM	16068	VEN	327	350.98
KEM	16069	VEN	593	580.53
KEM	16070	VEN	2478	2555.92
KEM	16071	VEN	779	774.97
KEM	16072	VEN	707	704.89
KEM	16073	VEN	745	707.54
KEM	16074	VEN	294	328.42
KEM	16075	VEN	423	400.7
KEM	16076	VEN	602	632.43
KEM	16077	VEN	703	588.18
KEM	16078	VEN	619	647.77
KEM	16079	VEN	494	531.97
KEM	16080	VEN	691	694.41
KEM	16081	VEN	362	327.02
KEM	16082	VEN	485	512.49
KEM	16083	VEN	516	520
KEM	16084	VEN	548	537.99
KEM	16085	VEN	311	322.37
KEM	16086	VEN	505	468.92
KEM	16087	VEN	665	733.78
KEM	16088	VEN	644	681.19
KEM	16089	VEN	653	717.96
KEM	16090	VEN	354	377.54
KEM	16091	VEN	484	552.97
KEM	16092	VEN	610	646.77
KEM	16093	VEN	375	356.85
KEM	16094	VEN	522	506.98
KEM	16095	VEN	369	403.21
KEM	16096	VEN	199	191.35
KEM	16097	VEN	921	968.79
KEM	16098	VEN	442	445.7
KEM	16100	VEN	829	856.1
KEM	16101	VEN	821	772.82
KEM	16102	VEN	767	756.67
KEM	16103	VEN	519	503.16
KEM	16104	VEN	1783	1799.25
KEM	16105	VEN	523	562.69
KEM	16106	VEN	1099	1091.87
KEM	16107	VEN	1236	1238.37
KEM	16108	VEN	353	371.69
KEM	16109	VEN	228	221.98
KEM	16110	VEN	484	452.38
KEM	16111	VEN	328	352.31
KEM	16112	VEN	489	512.4
KEM	16113	VEN	547	546.34
KEM	16114	VEN	1951	1891.81
KEM	16115	VEN	300	340.1
KEM	16116	VEN	503	523.32
KEM	16117	VEN	769	794.08
KEM	16118	VEN	205	202.04
KEM	16119	VEN	530	525
KEM	16120	VEN	661	656.51
KEM	16121	VEN	327	329.25
KEM	16122	VEN	396	442.22
KEM	16123	VEN	185	189.41
KEM	16124	VEN	351	386.68
KEM	16125	VEN	510	501.22
KEM	16126	VEN	363	356.44
KEM	16127	VEN	584	631.42
KEM	16128	VEN	442	416.12
KEM	16129	VEN	105	119.78
KEM	16130	VEN	361	368.49
KEM	16131	VEN	612	688.73
KEM	16132	VEN	130	121.21
KEM	16133	VEN	621	614.54
KEM	16134	VEN	773	863.08
KEM	16135	VEN	409	406.84
KEM	16136	VEN	509	546.09
KEM	16137	VEN	280	253.31
KEM	16138	VEN	395	352
KEM	16139	VEN	78	68.62
KEM	16140	VEN	1115	1060.09
KEM	16141	VEN	1091	1078.31
KEM	16142	VEN	1127	1154.36
KEM	16143	VEN	568	573.48
KEM	16144	VEN	778	773.67
KEM	16145	VEN	566	577.93
KEM	16146	VEN	1207	1129.72
KEM	16147	VEN	359	355.9
KEM	16148	VEN	445	428.21
KEM	16149	VEN	563	590.8
KEM	16150	VEN	1020	1020.5
KEM	16151	VEN	520	599.7
KEM	16152	VEN	969	964.07
KEM	16153	VEN	831	841.85
KEM	16154	VEN	1196	1300.94
KEM	16155	VEN	1671	1692.85
KEM	16156	VEN	732	712.41
KEM	16157	VEN	582	622.34
KEM	16158	VEN	1227	1284.61
KEM	16159	VEN	55	53.73
KEM	16160	VEN	509	530.85
KEM	16161	VEN	1842	1765.93
KEM	16162	VEN	71	63.58
KEM	16163	VEN	989	1044.55
KEM	16164	VEN	876	874.14
KEM	16165	VEN	957	1015.29
KEM	16166	VEN	321	375
KEM	16167	VEN	240	237.98
KEM	16168	VEN	1938	1899.76
KEM	16169	VEN	868	925.17
KEM	16170	VEN	412	431.63
KEM	16171	VEN	316	316.36
KEM	16172	VEN	498	523.94
KEM	16173	VEN	705	705.05
KEM	16174	VEN	643	690.03
KEM	16175	VEN	488	516.26
KEM	16176	VEN	370	381.4
KEM	16177	VEN	669	730.11
KEM	16178	VEN	498	492.42
KEM	16179	VEN	186	164.88
KEM	16180	VEN	1066	1038.76
KEM	16181	VEN	695	647.49
KEM	16182	VEN	331	308.84
KEM	16183	VEN	307	311.42
KEM	16184	VEN	1739	1581.34
KEM	16190	VEN	1142	1095.5
KEM	16191	VEN	936	957.91
KEM	16192	VEN	1139	1278.19
KEM	16193	VEN	1206	1222.73
KEM	16194	VEN	771	771.29
KEM	16195	VEN	1056	1042.79
KEM	16196	VEN	1559	1635.1
KEM	16197	VEN	72	57.4
KEM	16198	VEN	269	418.32
KEM	16199	VEN	96	159.99
KEM	16202	VEN	912	874.87
KEM	16203	VEN	201	178.42
KEM	16204	VEN	557	523.59
KEM	16205	VEN	1709	1805.44
MED	46001	VEN	821	1044.22
MED	46002	VEN	195	157.78
MED	46003	VEN	68	61.01
MED	46004	VEN	90	161.26
MED	46005	VEN	307	289.2
MED	46006	VEN	645	605.99
MED	46007	VEN	140	176
MED	46008	VEN	368	386.62
MED	46009	VEN	247	225.87
MED	46010	VEN	109	95.62
MED	46011	VEN	103	77.03
MED	46012	VEN	150	127.91
MED	46013	VEN	102	90.81
MED	46014	VEN	935	932.45
MED	46015	VEN	651	682.23
MED	46018	VEN	140	121.98
MED	46019	VEN	601	714.09
MED	46020	VEN	525	550.97
MED	46021	VEN	315	405.67

## Sheet: CD4 FS
Site	SPEC_ID	SAMP_TYPE	Presto	Calibur
KEM	16026	CAP	262	241.11
KEM	16027	CAP	105	101.68
KEM	16028	CAP	385	416.69
KEM	16029	CAP	719	657.95
KEM	16030	CAP	617	554
KEM	16031	CAP	457	547.77
KEM	16032	CAP	319	295.8
KEM	16034	CAP	423	461.06
KEM	16035	CAP	1048	1087.72
KEM	16036	CAP	443	498.03
KEM	16037	CAP	474	474.79
KEM	16038	CAP	708	616.79
KEM	16039	CAP	356	372.47
KEM	16040	CAP	269	246.59
KEM	16041	CAP	651	651.22
KEM	16042	CAP	519	512.16
KEM	16043	CAP	984	835.81
KEM	16044	CAP	422	351.52
KEM	16045	CAP	469	353.59
KEM	16046	CAP	266	225.63
KEM	16047	CAP	210	157.81
KEM	16048	CAP	2154	1841.8
KEM	16049	CAP	671	421.02
KEM	16050	CAP	762	626.83
KEM	16051	CAP	193	164.96
KEM	16052	CAP	494	459.95
KEM	16053	CAP	378	349.41
KEM	16054	CAP	294	237.39
KEM	16055	CAP	417	376.99
KEM	16056	CAP	557	498.36
KEM	16057	CAP	1084	984.53
KEM	16058	CAP	1036	946.51
KEM	16059	CAP	323	310.67
KEM	16060	CAP	749	536.03
KEM	16061	CAP	606	503.05
KEM	16062	CAP	1220	1069.34
KEM	16063	CAP	337	344.56
KEM	16064	CAP	788	744.41
KEM	16065	CAP	796	729.72
KEM	16066	CAP	353	308.67
KEM	16068	CAP	347	350.98
KEM	16069	CAP	687	580.53
KEM	16070	CAP	2474	2555.92
KEM	16071	CAP	830	774.97
KEM	16072	CAP	751	704.89
KEM	16073	CAP	813	707.54
KEM	16074	CAP	419	328.42
KEM	16075	CAP	477	400.7
KEM	16076	CAP	611	632.43
KEM	16077	CAP	750.044	588.18
KEM	16078	CAP	631	647.77
KEM	16079	CAP	539	531.97
KEM	16080	CAP	804	694.41
KEM	16081	CAP	330	327.02
KEM	16082	CAP	680	512.49
KEM	16083	CAP	588	520
KEM	16084	CAP	580	537.99
KEM	16085	CAP	351	322.37
KEM	16086	CAP	517	468.92
KEM	16087	CAP	682	733.78
KEM	16088	CAP	711	681.19
KEM	16089	CAP	737	717.96
KEM	16090	CAP	316	377.54
KEM	16091	CAP	613	552.97
KEM	16092	CAP	625	646.77
KEM	16093	CAP	401	356.85
KEM	16094	CAP	533	506.98
KEM	16095	CAP	406	403.21
KEM	16096	CAP	235	191.35
KEM	16097	CAP	977	968.79
KEM	16098	CAP	433	445.7
KEM	16100	CAP	935	856.1
KEM	16101	CAP	957	772.82
KEM	16102	CAP	781	756.67
KEM	16103	CAP	600	503.16
KEM	16104	CAP	2003	1799.25
KEM	16105	CAP	594	562.69
KEM	16106	CAP	1232	1091.87
KEM	16107	CAP	1167	1238.37
KEM	16108	CAP	376	371.69
KEM	16109	CAP	242	221.98
KEM	16110	CAP	479	452.38
KEM	16111	CAP	344	352.31
KEM	16112	CAP	527	512.4
KEM	16113	CAP	579	546.34
KEM	16114	CAP	2162	1891.81
KEM	16115	CAP	347	340.1
KEM	16116	CAP	564	523.32
KEM	16117	CAP	1036	794.08
KEM	16118	CAP	277	202.04
KEM	16119	CAP	432	525
KEM	16120	CAP	749	656.51
KEM	16121	CAP	349	329.25
KEM	16122	CAP	365	442.22
KEM	16123	CAP	199	189.41
KEM	16124	CAP	395	386.68
KEM	16125	CAP	514	501.22
KEM	16126	CAP	439	356.44
KEM	16127	CAP	664	631.42
KEM	16128	CAP	462	416.12
KEM	16129	CAP	139	119.78
KEM	16130	CAP	431	368.49
KEM	16131	CAP	653	688.73
KEM	16132	CAP	129	121.21
KEM	16133	CAP	614	614.54
KEM	16134	CAP	902	863.08
KEM	16135	CAP	375	406.84
KEM	16136	CAP	525	546.09
KEM	16137	CAP	271	253.31
KEM	16138	CAP	446	352
KEM	16139	CAP	79	68.62
KEM	16140	CAP	1218	1060.09
KEM	16141	CAP	1156	1078.31
KEM	16142	CAP	1158	1154.36
KEM	16143	CAP	637	573.48
KEM	16144	CAP	781	773.67
KEM	16145	CAP	554	577.93
KEM	16146	CAP	1003	1129.72
KEM	16147	CAP	403	355.9
KEM	16148	CAP	385	428.21
KEM	16149	CAP	635	590.8
KEM	16150	CAP	1025	1020.5
KEM	16151	CAP	462	599.7
KEM	16152	CAP	921	964.07
KEM	16153	CAP	1079	841.85
KEM	16154	CAP	1157	1300.94
KEM	16155	CAP	2056	1692.85
KEM	16156	CAP	698	712.41
KEM	16157	CAP	597	622.34
KEM	16158	CAP	1213	1284.61
KEM	16159	CAP	94	53.73
KEM	16160	CAP	462	530.85
KEM	16161	CAP	2264	1765.93
KEM	16162	CAP	69	63.58
KEM	16163	CAP	1007	1044.55
KEM	16164	CAP	842	874.14
KEM	16165	CAP	1078	1015.29
KEM	16166	CAP	326	375
KEM	16167	CAP	272	237.98
KEM	16168	CAP	1715	1899.76
KEM	16169	CAP	909	925.17
KEM	16170	CAP	466	431.63
KEM	16171	CAP	316	316.36
KEM	16172	CAP	510	523.94
KEM	16173	CAP	681	705.05
KEM	16174	CAP	706	690.03
KEM	16175	CAP	554	516.26
KEM	16176	CAP	438	381.4
KEM	16177	CAP	796	730.11
KEM	16178	CAP	592	492.42
KEM	16179	CAP	160	164.88
KEM	16180	CAP	998	1038.76
KEM	16181	CAP	721	647.49
KEM	16182	CAP	351	308.84
KEM	16183	CAP	345	311.42
KEM	16190	CAP	1156	1095.5
KEM	16191	CAP	971	957.91
KEM	16193	CAP	1053	1222.73
KEM	16194	CAP	832	771.29
KEM	16195	CAP	973	1042.79
KEM	16196	CAP	1577	1635.1
KEM	16205	CAP	1600	1805.44

## Sheet: CD4% VP
Site	SPEC_ID	SAMP_TYPE	Presto	Calibur
KEM	16026	VEN	12.21	12.67
KEM	16027	VEN	11.9	9.01
KEM	16028	VEN	18.8	17.99
KEM	16029	VEN	34.79	32.27
KEM	16030	VEN	26.7	26.42
KEM	16031	VEN	25.85	25.54
KEM	16032	VEN	17.68	17.55
KEM	16034	VEN	20.53	19.16
KEM	16035	VEN	37.6	39.3
KEM	16036	VEN	10.62	12.83
KEM	16037	VEN	20.29	18.76
KEM	16038	VEN	25.39	24.8
KEM	16039	VEN	16.07	16.08
KEM	16040	VEN	13.62	14.09
KEM	16041	VEN	24.1	23.22
KEM	16042	VEN	20.35	20.15
KEM	16043	VEN	36.01	33.98
KEM	16044	VEN	24.85	23.98
KEM	16045	VEN	28.78	27.52
KEM	16046	VEN	13.47	13.35
KEM	16047	VEN	15.89	16.23
KEM	16048	VEN	26.15	27.92
KEM	16049	VEN	12.99	12.01
KEM	16050	VEN	27.24	24.69
KEM	16051	VEN	12.43	11.84
KEM	16052	VEN	35.58	34.09
KEM	16053	VEN	21.65	19.92
KEM	16054	VEN	10.37	9.34
KEM	16055	VEN	30.66	29.06
KEM	16056	VEN	18.72	18.46
KEM	16057	VEN	45.2	43.7
KEM	16058	VEN	31.57	29.02
KEM	16059	VEN	15.72	15.97
KEM	16060	VEN	29.5	27.35
KEM	16061	VEN	30.93	29.49
KEM	16062	VEN	46.35	44.73
KEM	16063	VEN	18.68	17.68
KEM	16064	VEN	30.69	29.19
KEM	16065	VEN	40.32	38.49
KEM	16066	VEN	21.59	21.36
KEM	16068	VEN	21.66	21.42
KEM	16069	VEN	25.94	23.03
KEM	16070	VEN	44.27	44.85
KEM	16071	VEN	31.42	31.3
KEM	16072	VEN	27.88	25.58
KEM	16073	VEN	34.01	30.35
KEM	16074	VEN	15.17	16.2
KEM	16075	VEN	33.01	32.97
KEM	16076	VEN	21.47	21.18
KEM	16077	VEN	31.11	28.16
KEM	16078	VEN	27.81	26.07
KEM	16079	VEN	28.48	26.53
KEM	16080	VEN	30.32	29.59
KEM	16081	VEN	25.07	21.57
KEM	16082	VEN	20.29	18.71
KEM	16083	VEN	20.32	19.22
KEM	16084	VEN	37.41	34.86
KEM	16085	VEN	15.82	15.81
KEM	16086	VEN	23.71	21.81
KEM	16087	VEN	20.16	17.83
KEM	16088	VEN	17.82	17.86
KEM	16089	VEN	34.15	34.14
KEM	16090	VEN	17.74	17.47
KEM	16091	VEN	14.74	15.43
KEM	16092	VEN	23.51	22.11
KEM	16093	VEN	24.09	21.17
KEM	16094	VEN	38.55	36.19
KEM	16095	VEN	18.03	16.93
KEM	16096	VEN	22.12	19.44
KEM	16097	VEN	34.93	35.72
KEM	16098	VEN	23.68	22.39
KEM	16100	VEN	29.49	29.23
KEM	16101	VEN	32.02	29.8
KEM	16102	VEN	31.58	29.16
KEM	16103	VEN	16.32	15.47
KEM	16104	VEN	37.72	36.88
KEM	16105	VEN	26.25	25.59
KEM	16106	VEN	37.03	35.46
KEM	16107	VEN	22.36	20.5
KEM	16108	VEN	17.56	16.36
KEM	16109	VEN	25.06	23.23
KEM	16110	VEN	19.31	17.1
KEM	16111	VEN	24.9	23.84
KEM	16112	VEN	24.25	22.63
KEM	16113	VEN	22.45	20.79
KEM	16114	VEN	44.48	44.69
KEM	16115	VEN	16.43	17.1
KEM	16116	VEN	19.72	18.01
KEM	16117	VEN	27.22	26.28
KEM	16118	VEN	26.08	25.56
KEM	16119	VEN	32.27	29.37
KEM	16120	VEN	40.3	37.74
KEM	16121	VEN	15.99	14.84
KEM	16122	VEN	24.44	25.13
KEM	16123	VEN	6.64	6.44
KEM	16124	VEN	26.26	25.55
KEM	16125	VEN	34.8	32.83
KEM	16126	VEN	10.64	10.51
KEM	16127	VEN	21.41	20.43
KEM	16128	VEN	19.38	18.08
KEM	16129	VEN	12.52	13.26
KEM	16130	VEN	15.08	14.68
KEM	16131	VEN	25.63	24.77
KEM	16132	VEN	11.26	10.76
KEM	16133	VEN	25.47	24.75
KEM	16134	VEN	41.4	41.21
KEM	16135	VEN	17.96	17.05
KEM	16136	VEN	32.68	31.47
KEM	16137	VEN	15.95	14.28
KEM	16138	VEN	18.14	16.75
KEM	16140	VEN	27.76	26.21
KEM	16141	VEN	33.79	33.43
KEM	16142	VEN	38.36	39.42
KEM	16143	VEN	34.13	34.65
KEM	16144	VEN	28.85	29.23
KEM	16145	VEN	30.65	29.28
KEM	16146	VEN	36.48	34.9
KEM	16147	VEN	12.15	11.77
KEM	16148	VEN	23.19	19.2
KEM	16149	VEN	34.61	32.43
KEM	16150	VEN	30.31	28.42
KEM	16151	VEN	31.21	31.5
KEM	16152	VEN	39.55	37.96
KEM	16153	VEN	40.51	39.27
KEM	16154	VEN	43.85	41.63
KEM	16155	VEN	38.3	37.12
KEM	16156	VEN	33.23	31.7
KEM	16157	VEN	26.98	28.35
KEM	16158	VEN	33.37	30.38
KEM	16160	VEN	15.72	14.91
KEM	16161	VEN	15.49	14.86
KEM	16162	VEN	6.7	5.49
KEM	16163	VEN	32.05	31.38
KEM	16164	VEN	41.03	40.4
KEM	16165	VEN	32.42	31.66
KEM	16166	VEN	19.7	20.64
KEM	16167	VEN	10.45	9.05
KEM	16168	VEN	50.15	50.03
KEM	16169	VEN	35.48	34.67
KEM	16170	VEN	25.36	24.16
KEM	16171	VEN	32.45	30.1
KEM	16172	VEN	32.68	32.12
KEM	16173	VEN	28.99	26.31
KEM	16174	VEN	28.01	26.87
KEM	16175	VEN	25.71	24.65
KEM	16176	VEN	29.08	26.35
KEM	16177	VEN	34.02	33.61
KEM	16178	VEN	40.91	38.87
KEM	16179	VEN	30.06	29.09
KEM	16180	VEN	28.25	26.79
KEM	16181	VEN	19.94	19.85
KEM	16182	VEN	20.83	19.9
KEM	16183	VEN	12.38	11.92
KEM	16184	VEN	28.22	29.82
KEM	16189	VEN	43.49	41.43
KEM	16190	VEN	44.17	41.75
KEM	16191	VEN	23.31	21.5
KEM	16192	VEN	29.76	27.77
KEM	16193	VEN	34.96	33.05
KEM	16194	VEN	31.36	28.14
KEM	16195	VEN	34.18	31.71
KEM	16196	VEN	41.51	38.26
KEM	16197	VEN	13.94	13.14
KEM	16198	VEN	21.97	32.05
KEM	16199	VEN	17.18	30.36
KEM	16202	VEN	18.94	17.97
KEM	16203	VEN	10.61	10.85
KEM	16204	VEN	8.94	8.64
KEM	16205	VEN	53.77	52.97
MED	46001	VEN	25.86	24.98
MED	46002	VEN	33.02	29.27
MED	46003	VEN	41.59	37.11
MED	46004	VEN	9.45	17.18
MED	46005	VEN	14.22	12.65
MED	46006	VEN	41.09	41.79
MED	46007	VEN	5.06	5.76
MED	46008	VEN	17.17	17.6
MED	46009	VEN	45.04	43.01
MED	46010	VEN	40.14	40.89
MED	46011	VEN	43.23	40.17
MED	46012	VEN	26.6	25.26
MED	46013	VEN	28.52	27.21
MED	46014	VEN	44.81	42.29
MED	46015	VEN	30.79	30.77
MED	46018	VEN	33.4	32.56
MED	46019	VEN	46.84	46.81
MED	46020	VEN	41.94	42.83
MED	46021	VEN	42.15	45.7

## Sheet: CD4% FS
Site	SPEC_ID	SAMP_TYPE	Presto	Calibur
KEM	16026	CAP	12.77	12.67
KEM	16027	CAP	9.57	9.01
KEM	16028	CAP	16.62	17.99
KEM	16029	CAP	34.14	32.27
KEM	16030	CAP	25.46	26.42
KEM	16031	CAP	24.98	25.54
KEM	16032	CAP	17.99	17.55
KEM	16034	CAP	18.9	19.16
KEM	16035	CAP	39.11	39.3
KEM	16036	CAP	11.31	12.83
KEM	16037	CAP	20.19	18.76
KEM	16038	CAP	25.1	24.8
KEM	16039	CAP	13.14	16.08
KEM	16040	CAP	14.35	14.09
KEM	16041	CAP	22.59	23.22
KEM	16042	CAP	20.91	20.15
KEM	16043	CAP	33.6	33.98
KEM	16044	CAP	26.68	23.98
KEM	16045	CAP	29.77	27.52
KEM	16046	CAP	13.97	13.35
KEM	16047	CAP	17.01	16.23
KEM	16048	CAP	30.02	27.92
KEM	16049	CAP	13.66	12.01
KEM	16050	CAP	21.72	24.69
KEM	16051	CAP	8.31	11.84
KEM	16052	CAP	35.37	34.09
KEM	16053	CAP	18.71	19.92
KEM	16054	CAP	9.3	9.34
KEM	16055	CAP	30.41	29.06
KEM	16056	CAP	14.82	18.46
KEM	16057	CAP	43.97	43.7
KEM	16058	CAP	29.15	29.02
KEM	16059	CAP	15.18	15.97
KEM	16060	CAP	28.92	27.35
KEM	16061	CAP	30.95	29.49
KEM	16062	CAP	44.59	44.73
KEM	16063	CAP	18.82	17.68
KEM	16064	CAP	31.64	29.19
KEM	16065	CAP	41.27	38.49
KEM	16066	CAP	22.45	21.36
KEM	16068	CAP	19.66	21.42
KEM	16069	CAP	25.26	23.03
KEM	16070	CAP	42.52	44.85
KEM	16071	CAP	30.35	31.3
KEM	16072	CAP	27.18	25.58
KEM	16073	CAP	32.38	30.35
KEM	16074	CAP	15.55	16.2
KEM	16075	CAP	28.83	32.97
KEM	16076	CAP	21.69	21.18
KEM	16077	CAP	29.893	28.16
KEM	16078	CAP	22.63	26.07
KEM	16079	CAP	24.38	26.53
KEM	16080	CAP	29.55	29.59
KEM	16081	CAP	18.17	21.57
KEM	16082	CAP	20.3	18.71
KEM	16083	CAP	21.45	19.22
KEM	16084	CAP	34.65	34.86
KEM	16085	CAP	14.35	15.81
KEM	16086	CAP	23.7	21.81
KEM	16087	CAP	18.26	17.83
KEM	16088	CAP	18.72	17.86
KEM	16089	CAP	34.17	34.14
KEM	16090	CAP	16.51	17.47
KEM	16091	CAP	14.74	15.43
KEM	16092	CAP	20.74	22.11
KEM	16093	CAP	24.92	21.17
KEM	16094	CAP	39.63	36.19
KEM	16095	CAP	16.89	16.93
KEM	16096	CAP	21.58	19.44
KEM	16097	CAP	32.39	35.72
KEM	16098	CAP	22.58	22.39
KEM	16100	CAP	30.61	29.23
KEM	16101	CAP	32.13	29.8
KEM	16102	CAP	31.59	29.16
KEM	16103	CAP	17.09	15.47
KEM	16104	CAP	37.89	36.88
KEM	16105	CAP	23.5	25.59
KEM	16106	CAP	35.72	35.46
KEM	16107	CAP	25.41	20.5
KEM	16108	CAP	15.88	16.36
KEM	16109	CAP	23	23.23
KEM	16110	CAP	17.92	17.1
KEM	16111	CAP	24.25	23.84
KEM	16112	CAP	25.54	22.63
KEM	16113	CAP	22.1	20.79
KEM	16114	CAP	45.27	44.69
KEM	16115	CAP	18.35	17.1
KEM	16116	CAP	19.5	18.01
KEM	16117	CAP	22.81	26.28
KEM	16118	CAP	20.56	25.56
KEM	16119	CAP	28.28	29.37
KEM	16120	CAP	34.92	37.74
KEM	16121	CAP	14.96	14.84
KEM	16122	CAP	24.34	25.13
KEM	16123	CAP	5.9	6.44
KEM	16124	CAP	23.46	25.55
KEM	16125	CAP	31.86	32.83
KEM	16126	CAP	11.29	10.51
KEM	16127	CAP	21.54	20.43
KEM	16128	CAP	17.98	18.08
KEM	16129	CAP	14.24	13.26
KEM	16130	CAP	16.15	14.68
KEM	16131	CAP	24.89	24.77
KEM	16132	CAP	9.14	10.76
KEM	16133	CAP	25.1	24.75
KEM	16134	CAP	39.11	41.21
KEM	16135	CAP	17.32	17.05
KEM	16136	CAP	35.16	31.47
KEM	16137	CAP	15.81	14.28
KEM	16138	CAP	17.58	16.75
KEM	16140	CAP	26.7	26.21
KEM	16141	CAP	33.4	33.43
KEM	16142	CAP	37.11	39.42
KEM	16143	CAP	34.32	34.65
KEM	16144	CAP	28.71	29.23
KEM	16145	CAP	30.11	29.28
KEM	16146	CAP	37.44	34.9
KEM	16147	CAP	11.24	11.77
KEM	16148	CAP	21.33	19.2
KEM	16149	CAP	33.42	32.43
KEM	16150	CAP	29.4	28.42
KEM	16151	CAP	33.25	31.5
KEM	16152	CAP	37.66	37.96
KEM	16153	CAP	31.19	39.27
KEM	16154	CAP	42.92	41.63
KEM	16155	CAP	34.85	37.12
KEM	16156	CAP	33.27	31.7
KEM	16157	CAP	25.64	28.35
KEM	16158	CAP	31.27	30.38
KEM	16160	CAP	14.96	14.91
KEM	16161	CAP	13.28	14.86
KEM	16162	CAP	6.22	5.49
KEM	16163	CAP	30.28	31.38
KEM	16164	CAP	36.98	40.4
KEM	16165	CAP	32.89	31.66
KEM	16166	CAP	19.79	20.64
KEM	16167	CAP	8.88	9.05
KEM	16168	CAP	50.33	50.03
KEM	16169	CAP	35.79	34.67
KEM	16170	CAP	26.4	24.16
KEM	16171	CAP	31.53	30.1
KEM	16172	CAP	33.57	32.12
KEM	16173	CAP	27.51	26.31
KEM	16174	CAP	29.98	26.87
KEM	16175	CAP	24.76	24.65
KEM	16176	CAP	24.25	26.35
KEM	16177	CAP	34.2	33.61
KEM	16178	CAP	40.94	38.87
KEM	16179	CAP	28.23	29.09
KEM	16180	CAP	26.35	26.79
KEM	16181	CAP	20.24	19.85
KEM	16182	CAP	20.91	19.9
KEM	16183	CAP	12.82	11.92
KEM	16189	CAP	41.7	41.43
KEM	16190	CAP	43.63	41.75
KEM	16191	CAP	21.24	21.5
KEM	16193	CAP	35.05	33.05
KEM	16194	CAP	27.31	28.14
KEM	16195	CAP	33.03	31.71
KEM	16196	CAP	37.03	38.26
KEM	16205	CAP	56.2	52.97

## Sheet: Hb VP
Site	SPEC_ID	SAMP_TYPE	Presto	Sysmex
KEM	16026	VEN	13.1	13.1
KEM	16027	VEN	13.7	14.6
KEM	16028	VEN	11.1	11.8
KEM	16029	VEN	11.9	12.6
KEM	16030	VEN	13.4	14
KEM	16031	VEN	13.9	14.3
KEM	16032	VEN	8.6	8.8
KEM	16034	VEN	15.5	15.4
KEM	16035	VEN	11.9	13
KEM	16036	VEN	10	10.4
KEM	16037	VEN	12.9	13.6
KEM	16038	VEN	10.9	11.5
KEM	16039	VEN	8.8	9.3
KEM	16040	VEN	10.2	10.3
KEM	16041	VEN	11.5	11.7
KEM	16042	VEN	13.1	13.7
KEM	16043	VEN	11.9	12
KEM	16044	VEN	13.8	14.5
KEM	16045	VEN	7.4	7.4
KEM	16046	VEN	11.1	11.2
KEM	16047	VEN	9.9	10.7
KEM	16048	VEN	9.5	10.1
KEM	16049	VEN	10.1	10.3
KEM	16050	VEN	9.6	10.1
KEM	16051	VEN	11.8	13.4
KEM	16052	VEN	12.7	13.3
KEM	16053	VEN	8.8	8.7
KEM	16054	VEN	10.4	10.7
KEM	16055	VEN	11.6	12.1
KEM	16056	VEN	12	12.5
KEM	16057	VEN	9.5	9.9
KEM	16058	VEN	12.5	12.5
KEM	16059	VEN	14.6	15.2
KEM	16060	VEN	11.9	12.8
KEM	16061	VEN	11.6	12.1
KEM	16062	VEN	12.1	12.4
KEM	16063	VEN	16.3	17.5
KEM	16064	VEN	11.3	11.7
KEM	16065	VEN	16.6	17.2
KEM	16066	VEN	14.8	15.5
KEM	16068	VEN	11.1	11.6
KEM	16069	VEN	13.1	12.9
KEM	16070	VEN	11.1	11.3
KEM	16071	VEN	14.3	14.6
KEM	16072	VEN	15.9	16.4
KEM	16073	VEN	13.3	13.7
KEM	16074	VEN	12.3	13.2
KEM	16075	VEN	10.1	10.4
KEM	16076	VEN	11.3	12.5
KEM	16077	VEN	6	5.3
KEM	16078	VEN	14.6	15
KEM	16079	VEN	12.5	12.6
KEM	16080	VEN	11	11.4
KEM	16081	VEN	14.2	15.2
KEM	16082	VEN	13.2	13.9
KEM	16083	VEN	13.3	13.9
KEM	16084	VEN	13.8	14.3
KEM	16085	VEN	9.8	10
KEM	16086	VEN	5.1	4.3
KEM	16087	VEN	15.7	16.2
KEM	16088	VEN	11	10.8
KEM	16089	VEN	13.9	14
KEM	16090	VEN	13.8	13.5
KEM	16091	VEN	11.5	11.7
KEM	16092	VEN	11.8	12.3
KEM	16093	VEN	13.4	13.9
KEM	16094	VEN	11.1	11.3
KEM	16095	VEN	13	14.6
KEM	16096	VEN	12.2	12.3
KEM	16097	VEN	14.5	14.7
KEM	16098	VEN	15.1	15.9
KEM	16100	VEN	13.3	14.2
KEM	16101	VEN	13.2	14.5
KEM	16102	VEN	13.3	13.7
KEM	16103	VEN	9.3	9.6
KEM	16104	VEN	10.6	11.1
KEM	16105	VEN	13	13.6
KEM	16106	VEN	11	11.1
KEM	16107	VEN	11.4	12.1
KEM	16108	VEN	11.3	12.1
KEM	16109	VEN	15.4	15.2
KEM	16110	VEN	8.8	8.7
KEM	16111	VEN	12.2	12.7
KEM	16112	VEN	15.1	16.2
KEM	16113	VEN	10.6	11
KEM	16114	VEN	8.6	8.4
KEM	16115	VEN	12.3	12.9
KEM	16116	VEN	14.6	16.1
KEM	16117	VEN	11	12
KEM	16118	VEN	7.2	7
KEM	16119	VEN	13.6	14.3
KEM	16120	VEN	11.5	11.5
KEM	16121	VEN	10.3	10.1
KEM	16122	VEN	15.5	16.1
KEM	16123	VEN	11.1	11.2
KEM	16124	VEN	16.4	17.3
KEM	16125	VEN	15.6	16.3
KEM	16126	VEN	9	9.5
KEM	16127	VEN	12.6	13.7
KEM	16128	VEN	8.4	8.7
KEM	16129	VEN	9.7	10.6
KEM	16130	VEN	13.4	13.7
KEM	16131	VEN	13.2	13.6
KEM	16132	VEN	8.6	9.2
KEM	16133	VEN	9.8	10.3
KEM	16134	VEN	12.7	12.9
KEM	16135	VEN	10.8	10.8
KEM	16136	VEN	11.4	11.5
KEM	16137	VEN	11.5	12
KEM	16138	VEN	10.8	11.1
KEM	16139	VEN	6.7	6.3
KEM	16140	VEN	11	11.9
KEM	16141	VEN	11.9	11.9
KEM	16142	VEN	11.3	12.1
KEM	16143	VEN	8.8	8.8
KEM	16144	VEN	8.9	9.3
KEM	16145	VEN	12.1	12.6
KEM	16146	VEN	9.3	9.9
KEM	16147	VEN	8.3	9.2
KEM	16148	VEN	12.4	12.7
KEM	16149	VEN	13.4	14.4
KEM	16150	VEN	11.8	12.4
KEM	16151	VEN	8.4	9.2
KEM	16152	VEN	11.3	11.1
KEM	16153	VEN	12	13
KEM	16154	VEN	10.4	10.9
KEM	16155	VEN	11.3	12.3
KEM	16156	VEN	11.2	11.3
KEM	16157	VEN	10.6	11.4
KEM	16158	VEN	11.3	11.5
KEM	16159	VEN	8.7	9.7
KEM	16160	VEN	8.9	9.5
KEM	16161	VEN	7.1	7.6
KEM	16162	VEN	13.8	15.3
KEM	16163	VEN	12.9	13.7
KEM	16164	VEN	8.7	9
KEM	16165	VEN	10.9	11.9
KEM	16166	VEN	11.7	12.1
KEM	16167	VEN	8.8	11.3
KEM	16168	VEN	11.3	11.7
KEM	16169	VEN	11	11.4
KEM	16170	VEN	10.4	11.2
KEM	16171	VEN	12	12.5
KEM	16172	VEN	11.3	12.5
KEM	16173	VEN	14.6	15.1
KEM	16174	VEN	12.7	13
KEM	16175	VEN	10.6	11.8
KEM	16176	VEN	9.9	10.5
KEM	16177	VEN	11.5	12.5
KEM	16178	VEN	8.4	8.5
KEM	16179	VEN	4.7	4.4
KEM	16180	VEN	10.7	11.6
KEM	16181	VEN	11	11.7
KEM	16182	VEN	12	12.2
KEM	16183	VEN	11.1	11.6
KEM	16184	VEN	17.3	18.3
KEM	16186	VEN	18.9	19.2
KEM	16187	VEN	17.4	18
KEM	16188	VEN	18.9	19.5
KEM	16189	VEN	11	11
KEM	16190	VEN	10.7	10.7
KEM	16191	VEN	9.3	10.6
KEM	16192	VEN	11.1	11.6
KEM	16193	VEN	10.1	10.9
KEM	16194	VEN	11.7	12.2
KEM	16195	VEN	9.7	10.7
KEM	16196	VEN	11.3	11.9
KEM	16200	VEN	18.1	19
KEM	16202	VEN	14.8	15.6
KEM	16203	VEN	12.6	14
KEM	16204	VEN	13.9	13.3
KEM	16205	VEN	11.4	11.7
MED	46002	VEN	3.9	3.5
MED	46003	VEN	4	3.1
MED	46004	VEN	17.5	17.6
MED	46006	VEN	18.4	18.5
MED	46007	VEN	18.3	18
MED	46008	VEN	18.1	18.2
MED	46009	VEN	3.8	3.2
MED	46010	VEN	3.5	3.1
MED	46011	VEN	3.9	3.3
MED	46012	VEN	4	3.2
MED	46013	VEN	4.4	3.7
MED	46014	VEN	13.5	13.2
MED	46015	VEN	18.7	19.8
MED	46017	VEN	4.5	3.9
MED	46018	VEN	5	12.4
MED	46019	VEN	3	2.7
MED	46020	VEN	3	3
MED	46021	VEN	5.4	6.7

## Sheet: Hb FS
site	SPEC_ID	SAMP_TYPE	Presto	Sysmex
KEM	16026	CAP	12.5	13.1
KEM	16027	CAP	14.6	14.6
KEM	16028	CAP	11.1	11.8
KEM	16029	CAP	12.5	12.6
KEM	16030	CAP	13.8	14
KEM	16031	CAP	12.2	14.3
KEM	16032	CAP	8.5	8.8
KEM	16034	CAP	15.5	15.4
KEM	16035	CAP	13.3	13
KEM	16036	CAP	10.5	10.4
KEM	16037	CAP	12.1	13.6
KEM	16038	CAP	11.3	11.5
KEM	16039	CAP	8.8	9.3
KEM	16040	CAP	9.9	10.3
KEM	16041	CAP	10.8	11.7
KEM	16042	CAP	12.9	13.7
KEM	16043	CAP	12.5	12
KEM	16044	CAP	13.5	14.5
KEM	16045	CAP	7.5	7.4
KEM	16046	CAP	11.4	11.2
KEM	16047	CAP	10.7	10.7
KEM	16048	CAP	10.1	10.1
KEM	16049	CAP	10.3	10.3
KEM	16050	CAP	10.1	10.1
KEM	16051	CAP	12.5	13.4
KEM	16052	CAP	12.3	13.3
KEM	16053	CAP	8.5	8.7
KEM	16054	CAP	9.6	10.7
KEM	16055	CAP	11.5	12.1
KEM	16056	CAP	12.9	12.5
KEM	16057	CAP	9.4	9.9
KEM	16058	CAP	14	12.5
KEM	16059	CAP	14.8	15.2
KEM	16060	CAP	12.8	12.8
KEM	16061	CAP	11.7	12.1
KEM	16062	CAP	12.7	12.4
KEM	16063	CAP	16.6	17.5
KEM	16064	CAP	11.7	11.7
KEM	16065	CAP	17.1	17.2
KEM	16066	CAP	15.8	15.5
KEM	16068	CAP	11.7	11.6
KEM	16069	CAP	14.2	12.9
KEM	16070	CAP	11.3	11.3
KEM	16071	CAP	15	14.6
KEM	16072	CAP	16.7	16.4
KEM	16073	CAP	14.7	13.7
KEM	16074	CAP	13.3	13.2
KEM	16075	CAP	10.9	10.4
KEM	16076	CAP	12	12.5
KEM	16077	CAP	6.1	5.3
KEM	16078	CAP	14.7	15
KEM	16079	CAP	12.4	12.6
KEM	16080	CAP	11.4	11.4
KEM	16081	CAP	15.6	15.2
KEM	16082	CAP	15.3	13.9
KEM	16083	CAP	13.5	13.9
KEM	16084	CAP	14.1	14.3
KEM	16085	CAP	10.1	10
KEM	16086	CAP	5	4.3
KEM	16087	CAP	14.9	16.2
KEM	16088	CAP	10.8	10.8
KEM	16089	CAP	14	14
KEM	16090	CAP	13.7	13.5
KEM	16091	CAP	11.6	11.7
KEM	16092	CAP	12.8	12.3
KEM	16093	CAP	14.5	13.9
KEM	16094	CAP	10.9	11.3
KEM	16095	CAP	13.2	14.6
KEM	16096	CAP	12.8	12.3
KEM	16097	CAP	16	14.7
KEM	16098	CAP	15.9	15.9
KEM	16100	CAP	14.3	14.2
KEM	16101	CAP	13.2	14.5
KEM	16102	CAP	13.3	13.7
KEM	16103	CAP	9.3	9.6
KEM	16104	CAP	11.9	11.1
KEM	16105	CAP	14.1	13.6
KEM	16106	CAP	11.7	11.1
KEM	16107	CAP	11.5	12.1
KEM	16108	CAP	12.5	12.1
KEM	16109	CAP	15.8	15.2
KEM	16110	CAP	8.9	8.7
KEM	16111	CAP	12.7	12.7
KEM	16112	CAP	15.5	16.2
KEM	16113	CAP	10.7	11
KEM	16114	CAP	8.8	8.4
KEM	16115	CAP	12.6	12.9
KEM	16116	CAP	15.8	16.1
KEM	16117	CAP	13	12
KEM	16118	CAP	8.1	7
KEM	16119	CAP	13.5	14.3
KEM	16120	CAP	10.4	11.5
KEM	16121	CAP	9.8	10.1
KEM	16122	CAP	15.2	16.1
KEM	16123	CAP	11.5	11.2
KEM	16124	CAP	16.9	17.3
KEM	16125	CAP	15.9	16.3
KEM	16126	CAP	9.2	9.5
KEM	16127	CAP	13	13.7
KEM	16128	CAP	8.4	8.7
KEM	16129	CAP	9.5	10.6
KEM	16130	CAP	13.9	13.7
KEM	16131	CAP	13.4	13.6
KEM	16132	CAP	9.4	9.2
KEM	16133	CAP	10.6	10.3
KEM	16134	CAP	13.1	12.9
KEM	16135	CAP	10.9	10.8
KEM	16136	CAP	11.7	11.5
KEM	16137	CAP	11.7	12
KEM	16138	CAP	10.5	11.1
KEM	16139	CAP	6.3	6.3
KEM	16140	CAP	11.5	11.9
KEM	16141	CAP	11.9	11.9
KEM	16142	CAP	11.8	12.1
KEM	16143	CAP	9	8.8
KEM	16144	CAP	9.9	9.3
KEM	16145	CAP	11.8	12.6
KEM	16146	CAP	9.2	9.9
KEM	16147	CAP	8.7	9.2
KEM	16148	CAP	12	12.7
KEM	16149	CAP	13.5	14.4
KEM	16150	CAP	11.7	12.4
KEM	16151	CAP	8.7	9.2
KEM	16152	CAP	11.1	11.1
KEM	16153	CAP	12.5	13
KEM	16154	CAP	10.5	10.9
KEM	16155	CAP	12.7	12.3
KEM	16156	CAP	11.5	11.3
KEM	16157	CAP	11.2	11.4
KEM	16158	CAP	11.5	11.5
KEM	16159	CAP	8.8	9.7
KEM	16160	CAP	9.3	9.5
KEM	16161	CAP	7.8	7.6
KEM	16162	CAP	14.3	15.3
KEM	16163	CAP	13.1	13.7
KEM	16164	CAP	8.6	9
KEM	16165	CAP	11.9	11.9
KEM	16166	CAP	11.8	12.1
KEM	16167	CAP	11.2	11.3
KEM	16168	CAP	11.4	11.7
KEM	16169	CAP	10.2	11.4
KEM	16170	CAP	10.6	11.2
KEM	16171	CAP	12.1	12.5
KEM	16172	CAP	12.2	12.5
KEM	16173	CAP	14	15.1
KEM	16174	CAP	13.4	13
KEM	16175	CAP	11	11.8
KEM	16176	CAP	9.2	10.5
KEM	16177	CAP	12.4	12.5
KEM	16178	CAP	8.6	8.5
KEM	16179	CAP	4.7	4.4
KEM	16180	CAP	10.9	11.6
KEM	16181	CAP	10.3	11.7
KEM	16182	CAP	12.1	12.2
KEM	16183	CAP	11.2	11.6
KEM	16189	CAP	11.5	11
KEM	16190	CAP	11.5	10.7
KEM	16191	CAP	10.1	10.6
KEM	16193	CAP	10.5	10.9
KEM	16194	CAP	12.1	12.2
KEM	16195	CAP	10.6	10.7
KEM	16196	CAP	11.6	11.9
KEM	16205	CAP	11.6	11.7
