# Supplementary material for: Clinical Evaluation of the BD FACSPresto™ Near-Patient CD4 Counter in Kenya
Source: PLoS One. 2016 Aug 2;11(8):e0157939. doi: 10.1371/journal.pone.0157939 (PMC4970792; doi:10.1371/journal.pone.0157939)
Supplement: S5 File — (XLSX) [file pone.0157939.s006.xlsx]

## Sheet: CD4
Instrument Serial#	Specimen ID	AGE	Replicate	Time Point	Blood Type	Abs CD4+
MG65100000017	1714	30	1	C0	CAP	607
MG65100000017	1714	30	2	C0	CAP	704
MG65100000017	1714	30	1	C1	CAP	726
MG65100000017	1714	30	2	C1	CAP	653
MG65100000017	1714	30	1	V0	VEN	654
MG65100000017	1714	30	2	V0	VEN	638
MG65100000017	1714	30	1	V1	VEN	678
MG65100000017	1714	30	2	V1	VEN	704
MG65100000045	1716	35	1	C0	CAP	308
MG65100000045	1716	35	2	C0	CAP	337
MG65100000045	1716	35	1	C1	CAP	318
MG65100000045	1716	35	2	C1	CAP	318
MG65100000045	1716	35	1	V0	VEN	315
MG65100000045	1716	35	2	V0	VEN	316
MG65100000045	1716	35	1	V1	VEN	339
MG65100000045	1716	35	2	V1	VEN	334
MG65100000017	1717	39	1	C0	CAP	265
MG65100000017	1717	39	2	C0	CAP	232
MG65100000017	1717	39	1	C1	CAP	238
MG65100000017	1717	39	2	C1	CAP	218
MG65100000017	1717	39	1	V0	VEN	238
MG65100000017	1717	39	2	V0	VEN	221
MG65100000017	1717	39	1	V1	VEN	228
MG65100000017	1717	39	2	V1	VEN	195
MG65100000017	1714	30	1	V2	VEN	704
MG65100000017	1714	30	2	V2	VEN	700
MG65100000017	1714	30	1	V3	VEN	644
MG65100000017	1714	30	2	V3	VEN	654
MG65100000045	1716	35	1	V2	VEN	351
MG65100000045	1716	35	2	V2	VEN	359
MG65100000045	1716	35	1	V3	VEN	364
MG65100000045	1716	35	2	V3	VEN	335
MG65100000017	1717	39	1	V2	VEN	210
MG65100000017	1717	39	2	V2	VEN	311
MG65100000017	1717	39	1	V3	VEN	307
MG65100000017	1717	39	2	V3	VEN	296
MG65100000017	1718	52	1	C0	CAP	345
MG65100000017	1718	52	2	C0	CAP	359
MG65100000017	1718	52	1	C1	CAP	310
MG65100000017	1718	52	2	C1	CAP	307
MG65100000017	1718	52	1	V0	VEN	315
MG65100000017	1718	52	2	V0	VEN	302
MG65100000017	1718	52	1	V1	VEN	293
MG65100000017	1718	52	2	V1	VEN	320
MG65100000045	1719	33	1	C0	CAP	365
MG65100000045	1719	33	2	C0	CAP	389
MG65100000045	1719	33	1	C1	CAP	349
MG65100000045	1719	33	2	C1	CAP	421
MG65100000045	1719	33	1	V0	VEN	422
MG65100000045	1719	33	2	V0	VEN	417
MG65100000045	1719	33	1	V1	VEN	480
MG65100000045	1719	33	2	V1	VEN	393
MG65100000004	1720	51	1	C0	CAP	391
MG65100000004	1720	51	2	C0	CAP	433
MG65100000004	1720	51	1	C1	CAP	466
MG65100000004	1720	51	2	C1	CAP	423
MG65100000004	1720	51	1	V0	VEN	427
MG65100000004	1720	51	2	V0	VEN	435
MG65100000004	1720	51	1	V1	VEN	466
MG65100000004	1720	51	2	V1	VEN	501
MG65100000004	1721	34	1	C0	CAP	577
MG65100000004	1721	34	2	C0	CAP	563
MG65100000004	1721	34	1	C1	CAP	663
MG65100000004	1721	34	2	C1	CAP	662
MG65100000004	1721	34	1	V0	VEN	491
MG65100000004	1721	34	2	V0	VEN	472
MG65100000004	1721	34	1	V1	VEN	503
MG65100000004	1721	34	2	V1	VEN	536
MG65100000017	1718	52	1	V2	VEN	281
MG65100000017	1718	52	2	V2	VEN	250
MG65100000017	1718	52	1	V3	VEN	272
MG65100000017	1718	52	2	V3	VEN	282
MG65100000045	1719	33	1	V2	VEN	466
MG65100000045	1719	33	2	V2	VEN	458
MG65100000045	1719	33	1	V3	VEN	474
MG65100000045	1719	33	2	V3	VEN	461
MG65100000004	1720	51	1	V2	VEN	487
MG65100000004	1720	51	2	V2	VEN	462
MG65100000004	1720	51	1	V3	VEN	502
MG65100000004	1720	51	2	V3	VEN	504
MG65100000004	1721	34	1	V2	VEN	585
MG65100000004	1721	34	2	V2	VEN	542
MG65100000004	1721	34	1	V3	VEN	553
MG65100000004	1721	34	2	V3	VEN	566
MG65100000017	1722	34	1	C0	CAP	774
MG65100000017	1722	34	2	C0	CAP	693
MG65100000017	1722	34	1	C1	CAP	720
MG65100000017	1722	34	2	C1	CAP	710
MG65100000017	1722	34	1	V0	VEN	652
MG65100000017	1722	34	2	V0	VEN	674
MG65100000017	1722	34	1	V1	VEN	674
MG65100000017	1722	34	2	V1	VEN	697
MG65100000017	1723	42	1	C0	CAP	1171
MG65100000017	1723	42	2	C0	CAP	1050
MG65100000017	1723	42	1	C1	CAP	1087
MG65100000017	1723	42	2	C1	CAP	900
MG65100000017	1723	42	1	V0	VEN	975
MG65100000017	1723	42	2	V0	VEN	1020
MG65100000017	1723	42	1	V1	VEN	986
MG65100000017	1723	42	2	V1	VEN	1031
MG65100000004	1724	51	1	C0	CAP	544
MG65100000004	1724	51	2	C0	CAP	553
MG65100000004	1724	51	1	C1	CAP	496
MG65100000004	1724	51	2	C1	CAP	555
MG65100000004	1724	51	1	V0	VEN	489
MG65100000004	1724	51	2	V0	VEN	514
MG65100000004	1724	51	1	V1	VEN	520
MG65100000004	1724	51	2	V1	VEN	514
MG65100000045	1725	37	1	C0	CAP	640
MG65100000045	1725	37	2	C0	CAP	682
MG65100000045	1725	37	1	V0	VEN	610
MG65100000045	1725	37	2	V0	VEN	645
MG65100000045	1725	37	1	V1	VEN	675
MG65100000045	1725	37	2	V1	VEN	652
MG65100000017	1722	34	1	V2	VEN	678
MG65100000017	1722	34	2	V2	VEN	650
MG65100000017	1722	34	1	V3	VEN	659
MG65100000017	1722	34	2	V3	VEN	631
MG65100000017	1723	42	1	V2	VEN	870
MG65100000017	1723	42	2	V2	VEN	916
MG65100000017	1723	42	1	V3	VEN	895
MG65100000017	1723	42	2	V3	VEN	934
MG65100000004	1724	51	1	V2	VEN	471
MG65100000004	1724	51	2	V2	VEN	674
MG65100000004	1724	51	1	V3	VEN	633
MG65100000004	1724	51	2	V3	VEN	593
MG65100000045	1725	37	1	V2	VEN	636
MG65100000045	1725	37	2	V2	VEN	646
MG65100000045	1725	37	1	V3	VEN	611
MG65100000045	1725	37	2	V3	VEN	675
MG65100000004	1726	29	1	C0	CAP	701
MG65100000004	1726	29	2	C0	CAP	724
MG65100000004	1726	29	1	C1	CAP	707.754
MG65100000004	1726	29	2	C1	CAP	709
MG65100000004	1726	29	1	V0	VEN	626
MG65100000004	1726	29	2	V0	VEN	651
MG65100000004	1726	29	1	V1	VEN	642
MG65100000004	1726	29	2	V1	VEN	623
MG65100000045	1727	43	1	C0	CAP	281
MG65100000045	1727	43	2	C0	CAP	270
MG65100000045	1727	43	1	C1	CAP	279
MG65100000045	1727	43	2	C1	CAP	269
MG65100000045	1727	43	1	V0	VEN	263
MG65100000045	1727	43	2	V0	VEN	264
MG65100000045	1727	43	1	V1	VEN	301
MG65100000045	1727	43	2	V1	VEN	293
MG65100000017	1728	34	1	C0	CAP	505
MG65100000017	1728	34	2	C0	CAP	528
MG65100000017	1728	34	1	C1	CAP	533
MG65100000017	1728	34	2	C1	CAP	490
MG65100000017	1728	34	1	V0	VEN	515
MG65100000017	1728	34	2	V0	VEN	518
MG65100000017	1728	34	1	V1	VEN	501
MG65100000017	1728	34	2	V1	VEN	478
MG65100000045	1729	52	1	C0	CAP	634
MG65100000045	1729	52	2	C0	CAP	527
MG65100000045	1729	52	1	C1	CAP	591
MG65100000045	1729	52	2	C1	CAP	568
MG65100000045	1729	52	1	V0	VEN	510
MG65100000045	1729	52	2	V0	VEN	520
MG65100000045	1729	52	1	V1	VEN	565
MG65100000045	1729	52	2	V1	VEN	598
MG65100000004	1726	29	1	V2	VEN	641
MG65100000004	1726	29	2	V2	VEN	651
MG65100000004	1726	29	1	V3	VEN	681
MG65100000004	1726	29	2	V3	VEN	677
MG65100000045	1727	43	1	V2	VEN	245
MG65100000045	1727	43	2	V2	VEN	276
MG65100000045	1727	43	1	V3	VEN	295
MG65100000045	1727	43	2	V3	VEN	326
MG65100000017	1728	34	1	V2	VEN	532
MG65100000017	1728	34	2	V2	VEN	545
MG65100000017	1728	34	1	V3	VEN	529
MG65100000017	1728	34	2	V3	VEN	532
MG65100000045	1729	52	1	V2	VEN	501
MG65100000045	1729	52	2	V2	VEN	509
MG65100000045	1729	52	1	V3	VEN	537
MG65100000045	1729	52	2	V3	VEN	565
MG65100000017	1730	20	1	C0	CAP	763
MG65100000017	1730	20	2	C0	CAP	816
MG65100000017	1730	20	1	C1	CAP	748
MG65100000017	1730	20	2	C1	CAP	740
MG65100000017	1730	20	1	V0	VEN	761
MG65100000017	1730	20	2	V0	VEN	791
MG65100000017	1730	20	1	V1	VEN	773
MG65100000017	1730	20	2	V1	VEN	780
MG65100000045	1731	14	1	C0	CAP	699
MG65100000045	1731	14	2	C0	CAP	679
MG65100000045	1731	14	1	C1	CAP	664
MG65100000045	1731	14	2	C1	CAP	644
MG65100000045	1731	14	1	V0	VEN	558
MG65100000045	1731	14	2	V0	VEN	609
MG65100000045	1731	14	1	V1	VEN	608
MG65100000045	1731	14	2	V1	VEN	544
MG65100000004	1732	9	1	C0	CAP	994
MG65100000004	1732	9	2	C0	CAP	943
MG65100000004	1732	9	1	C1	CAP	953
MG65100000004	1732	9	2	C1	CAP	815
MG65100000004	1732	9	1	V0	VEN	744
MG65100000004	1732	9	2	V0	VEN	857
MG65100000004	1732	9	1	V1	VEN	806
MG65100000004	1732	9	2	V1	VEN	794
MG65100000017	1733	18	1	C0	CAP	1049
MG65100000017	1733	18	2	C0	CAP	1016
MG65100000017	1733	18	1	C1	CAP	965
MG65100000017	1733	18	2	C1	CAP	895
MG65100000017	1733	18	1	V0	VEN	968
MG65100000017	1733	18	2	V0	VEN	1001
MG65100000017	1733	18	1	V1	VEN	929
MG65100000017	1733	18	2	V1	VEN	907
MG65100000017	1730	20	1	V2	VEN	702
MG65100000017	1730	20	2	V2	VEN	801
MG65100000017	1730	20	1	V3	VEN	773
MG65100000017	1730	20	2	V3	VEN	764
MG65100000045	1731	14	1	V2	VEN	514
MG65100000045	1731	14	2	V2	VEN	556
MG65100000045	1731	14	1	V3	VEN	589
MG65100000045	1731	14	2	V3	VEN	580
MG65100000004	1732	9	1	V2	VEN	913
MG65100000004	1732	9	2	V2	VEN	894
MG65100000004	1732	9	1	V3	VEN	843
MG65100000004	1732	9	2	V3	VEN	835
MG65100000017	1733	18	1	V2	VEN	867
MG65100000017	1733	18	2	V2	VEN	875
MG65100000017	1733	18	1	V3	VEN	833
MG65100000017	1733	18	2	V3	VEN	818
MG65100000004	1734	31	1	C0	CAP	789
MG65100000004	1734	31	2	C0	CAP	821
MG65100000004	1734	31	1	C1	CAP	844
MG65100000004	1734	31	2	C1	CAP	802
MG65100000004	1734	31	1	V0	VEN	773
MG65100000004	1734	31	2	V0	VEN	783
MG65100000004	1734	31	1	V1	VEN	777
MG65100000004	1734	31	2	V1	VEN	795
MG65100000045	1735	25	1	C0	CAP	726
MG65100000045	1735	25	2	C0	CAP	688
MG65100000045	1735	25	1	C1	CAP	771
MG65100000045	1735	25	2	C1	CAP	741
MG65100000045	1735	25	1	V0	VEN	627
MG65100000045	1735	25	2	V0	VEN	690
MG65100000045	1735	25	1	V1	VEN	665
MG65100000045	1735	25	2	V1	VEN	663
MG65100000004	1736	45	1	C0	CAP	636
MG65100000004	1736	45	2	C0	CAP	637
MG65100000045	1736	45	1	C1	CAP	570
MG65100000017	1736	45	2	C1	CAP	568
MG65100000004	1736	45	1	V0	VEN	588
MG65100000004	1736	45	2	V0	VEN	586
MG65100000004	1736	45	1	V1	VEN	561
MG65100000004	1736	45	2	V1	VEN	594
MG65100000017	1737	35	1	V0	VEN	254
MG65100000017	1737	35	2	V0	VEN	269
MG65100000017	1737	35	1	V1	VEN	245
MG65100000017	1737	35	2	V1	VEN	242
MG65100000004	1734	31	1	V2	VEN	808
MG65100000004	1734	31	2	V2	VEN	776
MG65100000004	1734	31	1	V3	VEN	833
MG65100000004	1734	31	2	V3	VEN	819
MG65100000045	1735	25	1	V2	VEN	738
MG65100000045	1735	25	2	V2	VEN	758
MG65100000045	1735	25	1	V3	VEN	731
MG65100000045	1735	25	2	V3	VEN	777
MG65100000004	1736	45	1	V2	VEN	554
MG65100000004	1736	45	2	V2	VEN	557
MG65100000004	1736	45	1	V3	VEN	532
MG65100000004	1736	45	2	V3	VEN	585
MG65100000017	1737	35	1	V2	VEN	229
MG65100000017	1737	35	2	V2	VEN	238
MG65100000017	1737	35	1	V3	VEN	249
MG65100000017	1737	35	2	V3	VEN	233
MG65100000045	1738	28	1	C0	CAP	2461
MG65100000045	1738	28	2	C0	CAP	2537
MG65100000045	1738	28	1	C1	CAP	2415
MG65100000045	1738	28	2	C1	CAP	2263
MG65100000045	1738	28	1	V0	VEN	1969
MG65100000045	1738	28	2	V0	VEN	1970
MG65100000045	1738	28	1	V1	VEN	1841
MG65100000045	1738	28	2	V1	VEN	1907
MG65100000017	1739	57	1	C0	CAP	954
MG65100000017	1739	57	2	C0	CAP	938
MG65100000017	1739	57	1	C1	CAP	872
MG65100000017	1739	57	2	C1	CAP	925
MG65100000017	1739	57	1	V0	VEN	825
MG65100000017	1739	57	2	V0	VEN	857
MG65100000017	1739	57	1	V1	VEN	811
MG65100000017	1739	57	2	V1	VEN	823
MG65100000045	1740	52	1	C0	CAP	658
MG65100000045	1740	52	2	C0	CAP	700
MG65100000045	1740	52	1	C1	CAP	612
MG65100000045	1740	52	2	C1	CAP	673
MG65100000045	1740	52	1	V0	VEN	648
MG65100000045	1740	52	2	V0	VEN	706
MG65100000045	1740	52	1	V1	VEN	691
MG65100000045	1740	52	2	V1	VEN	684
MG65100000004	1741	54	1	C0	CAP	614
MG65100000004	1741	54	2	C0	CAP	590
MG65100000004	1741	54	1	C1	CAP	634
MG65100000004	1741	54	2	C1	CAP	610
MG65100000004	1741	54	1	V0	VEN	606
MG65100000004	1741	54	2	V0	VEN	591
MG65100000004	1741	54	1	V1	VEN	607
MG65100000004	1741	54	2	V1	VEN	605
MG65100000045	1738	28	1	V2	VEN	1917
MG65100000045	1738	28	2	V2	VEN	2056
MG65100000045	1738	28	1	V3	VEN	1892
MG65100000045	1738	28	2	V3	VEN	1997
MG65100000017	1739	57	1	V2	VEN	832
MG65100000017	1739	57	2	V2	VEN	836
MG65100000017	1739	57	1	V3	VEN	828
MG65100000017	1739	57	2	V3	VEN	825
MG65100000045	1740	52	1	V2	VEN	699
MG65100000045	1740	52	2	V2	VEN	651
MG65100000045	1740	52	1	V3	VEN	657
MG65100000045	1740	52	2	V3	VEN	654
MG65100000004	1741	54	1	V2	VEN	587
MG65100000004	1741	54	2	V2	VEN	623
MG65100000004	1741	54	1	V3	VEN	612
MG65100000004	1741	54	2	V3	VEN	570
MG65100000017	1742	22	1	C0	CAP	934
MG65100000017	1742	22	2	C0	CAP	1069
MG65100000017	1742	22	1	C1	CAP	1112
MG65100000017	1742	22	2	C1	CAP	990
MG65100000017	1742	22	1	V0	VEN	952
MG65100000017	1742	22	2	V0	VEN	982
MG65100000017	1742	22	1	V1	VEN	988
MG65100000017	1742	22	2	V1	VEN	948
MG65100000004	1743	22	1	C0	CAP	993
MG65100000004	1743	22	2	C0	CAP	972
MG65100000004	1743	22	1	C1	CAP	976
MG65100000004	1743	22	2	C1	CAP	979
MG65100000004	1743	22	1	V0	VEN	880
MG65100000004	1743	22	2	V0	VEN	833
MG65100000004	1743	22	1	V1	VEN	850
MG65100000004	1743	22	2	V1	VEN	865
MG65100000045	1744	25	1	C0	CAP	61
MG65100000045	1744	25	2	C0	CAP	63
MG65100000045	1744	25	1	C1	CAP	81
MG65100000045	1744	25	2	C1	CAP	74
MG65100000045	1744	25	1	V0	VEN	74
MG65100000045	1744	25	2	V0	VEN	64
MG65100000045	1744	25	1	V1	VEN	74
MG65100000045	1744	25	2	V1	VEN	66
MG65100000017	1745	4	1	C0	CAP	553
MG65100000017	1745	4	2	C0	CAP	568
MG65100000017	1745	4	1	C1	CAP	574
MG65100000017	1745	4	2	C1	CAP	628
MG65100000017	1745	4	1	V0	VEN	557
MG65100000017	1745	4	2	V0	VEN	620
MG65100000017	1745	4	1	V1	VEN	585
MG65100000017	1745	4	2	V1	VEN	629
MG65100000017	1742	22	1	V2	VEN	1043
MG65100000017	1742	22	2	V2	VEN	995
MG65100000017	1742	22	1	V3	VEN	1011
MG65100000017	1742	22	2	V3	VEN	951
MG65100000004	1743	22	1	V2	VEN	879
MG65100000004	1743	22	2	V2	VEN	811
MG65100000004	1743	22	1	V3	VEN	853
MG65100000004	1743	22	2	V3	VEN	821
MG65100000045	1744	25	1	V3	VEN	95
MG65100000045	1744	25	2	V3	VEN	93
MG65100000017	1745	4	1	V2	VEN	754
MG65100000017	1745	4	2	V2	VEN	814
MG65100000017	1745	4	1	V3	VEN	776
MG65100000017	1745	4	2	V3	VEN	809
MG65100000045	1746	9	1	C0	CAP	813
MG65100000045	1746	9	2	C0	CAP	891
MG65100000045	1746	9	1	C1	CAP	841
MG65100000045	1746	9	2	C1	CAP	861
MG65100000045	1746	9	1	V0	VEN	740
MG65100000045	1746	9	2	V0	VEN	798
MG65100000045	1746	9	1	V1	VEN	747
MG65100000045	1746	9	2	V1	VEN	742
MG65100000004	1747	11	1	C0	CAP	549
MG65100000004	1747	11	2	C0	CAP	547
MG65100000004	1747	11	1	C1	CAP	540
MG65100000004	1747	11	2	C1	CAP	534
MG65100000004	1747	11	1	V0	VEN	588
MG65100000004	1747	11	2	V0	VEN	542
MG65100000004	1747	11	1	V1	VEN	605
MG65100000004	1747	11	2	V1	VEN	633
MG65100000045	1746	9	1	V2	VEN	733
MG65100000045	1746	9	2	V2	VEN	795
MG65100000045	1746	9	1	V3	VEN	826
MG65100000045	1746	9	2	V3	VEN	807
MG65100000004	1747	11	1	V2	VEN	610
MG65100000004	1747	11	2	V2	VEN	654
MG65100000004	1747	11	1	V3	VEN	632
MG65100000004	1747	11	2	V3	VEN	631
MG65100000017	1748	2	1	C0	CAP	1223
MG65100000017	1748	2	2	C0	CAP	1119
MG65100000017	1748	2	1	C1	CAP	1422
MG65100000017	1748	2	2	C1	CAP	1111
MG65100000017	1748	2	1	V0	VEN	1191
MG65100000017	1748	2	2	V0	VEN	1264
MG65100000017	1748	2	1	V1	VEN	1385
MG65100000017	1748	2	2	V1	VEN	1360
MG65100000004	1749	30	1	C0	CAP	96
MG65100000004	1749	30	2	C0	CAP	76
MG65100000004	1749	30	1	C1	CAP	108.963
MG65100000004	1749	30	2	C1	CAP	69
MG65100000004	1749	30	1	V0	VEN	54
MG65100000004	1749	30	2	V0	VEN	58
MG65100000004	1749	30	1	V1	VEN	69
MG65100000004	1749	30	2	V1	VEN	81.187
MG65100000045	1750	24	1	C0	CAP	462
MG65100000045	1750	24	2	C0	CAP	422
MG65100000045	1750	24	1	C1	CAP	453
MG65100000045	1750	24	2	C1	CAP	458
MG65100000045	1750	24	1	V0	VEN	550
MG65100000045	1750	24	2	V0	VEN	509
MG65100000045	1750	24	1	V1	VEN	496
MG65100000045	1750	24	2	V1	VEN	516
MG65100000017	1751	39	1	C0	CAP	447
MG65100000017	1751	39	2	C0	CAP	461
MG65100000017	1751	39	1	C1	CAP	408
MG65100000017	1751	39	2	C1	CAP	453
MG65100000017	1751	39	1	V0	VEN	456
MG65100000017	1751	39	2	V0	VEN	442
MG65100000017	1751	39	1	V1	VEN	438
MG65100000017	1751	39	2	V1	VEN	455
MG65100000017	1748	2	1	V2	VEN	1309
MG65100000017	1748	2	2	V2	VEN	1264
MG65100000017	1748	2	1	V3	VEN	1295
MG65100000017	1748	2	2	V3	VEN	1281
MG65100000004	1749	30	1	V2	VEN	76
MG65100000004	1749	30	2	V2	VEN	79
MG65100000004	1749	30	1	V3	VEN	60.338
MG65100000004	1749	30	2	V3	VEN	76.985
MG65100000045	1750	24	1	V2	VEN	514
MG65100000045	1750	24	2	V2	VEN	482
MG65100000045	1750	24	1	V3	VEN	516
MG65100000045	1750	24	2	V3	VEN	527
MG65100000017	1751	39	1	V2	VEN	445
MG65100000017	1751	39	2	V2	VEN	456
MG65100000017	1751	39	1	V3	VEN	416
MG65100000017	1751	39	2	V3	VEN	437
MG65100000004	1752	27	1	C0	CAP	1097
MG65100000004	1752	27	2	C0	CAP	1044
MG65100000004	1752	27	1	C1	CAP	1051
MG65100000004	1752	27	2	C1	CAP	1029
MG65100000004	1752	27	1	V0	VEN	976
MG65100000004	1752	27	2	V0	VEN	1067
MG65100000004	1752	27	1	V1	VEN	1047
MG65100000004	1752	27	2	V1	VEN	990
MG65100000045	1753	36	1	C0	CAP	847
MG65100000045	1753	36	2	C0	CAP	812
MG65100000045	1753	36	1	C1	CAP	853
MG65100000045	1753	36	2	C1	CAP	843
MG65100000045	1753	36	1	V0	VEN	897
MG65100000045	1753	36	2	V0	VEN	859
MG65100000045	1753	36	1	V1	VEN	888
MG65100000045	1753	36	2	V1	VEN	869
MG65100000017	1754	38	1	C0	CAP	338
MG65100000017	1754	38	2	C0	CAP	379
MG65100000017	1754	38	1	C1	CAP	374
MG65100000017	1754	38	2	C1	CAP	380
MG65100000017	1754	38	1	V0	VEN	349
MG65100000017	1754	38	2	V0	VEN	351
MG65100000017	1754	38	1	V1	VEN	338
MG65100000017	1754	38	2	V1	VEN	365
MG65100000045	1755	23	1	C0	CAP	441
MG65100000045	1755	23	2	C0	CAP	475
MG65100000045	1755	23	1	C1	CAP	500
MG65100000045	1755	23	2	C1	CAP	487
MG65100000045	1755	23	1	V0	VEN	404
MG65100000045	1755	23	2	V0	VEN	384
MG65100000045	1755	23	1	V1	VEN	444
MG65100000045	1755	23	2	V1	VEN	386
MG65100000004	1752	27	1	V2	VEN	1039
MG65100000004	1752	27	2	V2	VEN	1037
MG65100000004	1752	27	1	V3	VEN	955
MG65100000004	1752	27	2	V3	VEN	1027
MG65100000045	1753	36	1	V2	VEN	892
MG65100000045	1753	36	2	V2	VEN	880
MG65100000045	1753	36	1	V3	VEN	909
MG65100000045	1753	36	2	V3	VEN	919
MG65100000017	1754	38	1	V2	VEN	381
MG65100000017	1754	38	2	V2	VEN	405
MG65100000017	1754	38	1	V3	VEN	374
MG65100000017	1754	38	2	V3	VEN	399
MG65100000045	1755	23	1	V2	VEN	438
MG65100000045	1755	23	2	V2	VEN	398
MG65100000045	1755	23	1	V3	VEN	444
MG65100000045	1755	23	2	V3	VEN	430
MG65100000017	1756	36	1	C0	CAP	591
MG65100000017	1756	36	2	C0	CAP	612
MG65100000017	1756	36	1	C1	CAP	547
MG65100000017	1756	36	2	C1	CAP	648
MG65100000017	1756	36	1	V0	VEN	486
MG65100000017	1756	36	2	V0	VEN	489
MG65100000004	1757	42	1	C0	CAP	160
MG65100000004	1757	42	2	C0	CAP	205
MG65100000004	1757	42	1	C1	CAP	176
MG65100000004	1757	42	2	C1	CAP	158
MG65100000004	1757	42	1	V0	VEN	178
MG65100000004	1757	42	2	V0	VEN	183
MG65100000004	1757	42	1	V1	VEN	188
MG65100000004	1757	42	2	V1	VEN	190
MG65100000017	1758	31	1	C0	CAP	721
MG65100000017	1758	31	2	C0	CAP	747
MG65100000017	1758	31	1	C1	CAP	775
MG65100000017	1758	31	2	C1	CAP	648
MG65100000017	1758	31	1	V0	VEN	656
MG65100000017	1758	31	2	V0	VEN	709
MG65100000017	1758	31	1	V1	VEN	732
MG65100000017	1758	31	2	V1	VEN	677
MG65100000045	1759	36	1	C0	CAP	355
MG65100000045	1759	36	2	C0	CAP	332
MG65100000045	1759	36	1	C1	CAP	333
MG65100000045	1759	36	2	C1	CAP	341
MG65100000045	1759	36	1	V0	VEN	354
MG65100000045	1759	36	2	V0	VEN	342
MG65100000045	1759	36	1	V1	VEN	365
MG65100000045	1759	36	2	V1	VEN	364
MG65100000017	1756	36	1	V2	VEN	475
MG65100000017	1756	36	2	V2	VEN	494
MG65100000017	1756	36	1	V3	VEN	510
MG65100000017	1756	36	2	V3	VEN	478
MG65100000004	1757	42	1	V2	VEN	184
MG65100000004	1757	42	2	V2	VEN	187
MG65100000004	1757	42	1	V3	VEN	168
MG65100000004	1757	42	2	V3	VEN	181
MG65100000017	1758	31	1	V2	VEN	750
MG65100000017	1758	31	2	V2	VEN	733
MG65100000017	1758	31	1	V3	VEN	734
MG65100000017	1758	31	2	V3	VEN	734
MG65100000045	1759	36	1	V2	VEN	344
MG65100000045	1759	36	2	V2	VEN	340
MG65100000045	1759	36	1	V3	VEN	329
MG65100000045	1759	36	2	V3	VEN	349
MG65100000004	1760	6	1	V0	VEN	1709
MG65100000004	1760	6	2	V0	VEN	1612
MG65100000004	1760	6	1	V1	VEN	1691
MG65100000004	1760	6	2	V1	VEN	1768
MG65100000045	1761	13	1	V0	VEN	427
MG65100000045	1761	13	2	V0	VEN	442
MG65100000045	1761	13	1	V1	VEN	441
MG65100000045	1761	13	2	V1	VEN	481
MG65100000017	1762	14	1	V0	VEN	654
MG65100000017	1762	14	2	V0	VEN	640
MG65100000017	1762	14	1	V1	VEN	622
MG65100000017	1762	14	2	V1	VEN	704
MG65100000004	1763	12	1	V0	VEN	527
MG65100000004	1763	12	2	V0	VEN	577
MG65100000004	1763	12	1	V1	VEN	583
MG65100000004	1763	12	2	V1	VEN	640
MG65100000045	1764	13	1	V0	VEN	252
MG65100000045	1764	13	2	V0	VEN	276
MG65100000045	1764	13	1	V1	VEN	317
MG65100000045	1764	13	2	V1	VEN	283
MG65100000004	1763	12	1	V2	VEN	509
MG65100000004	1763	12	2	V2	VEN	511
MG65100000004	1763	12	1	V3	VEN	539
MG65100000004	1763	12	2	V3	VEN	536
MG65100000045	1764	13	1	V2	VEN	308
MG65100000045	1764	13	2	V2	VEN	289
MG65100000045	1764	13	1	V3	VEN	277
MG65100000045	1764	13	2	V3	VEN	300
MG65100000045	1766	59	1	V0	VEN	462
MG65100000045	1766	59	2	V0	VEN	277
MG65100000045	1766	59	1	V1	VEN	453
MG65100000045	1766	59	2	V1	VEN	282
MG65100000004	1767	50	1	V0	VEN	180
MG65100000004	1767	50	2	V0	VEN	177
MG65100000004	1767	50	1	V1	VEN	188
MG65100000004	1767	50	2	V1	VEN	186
MG65100000045	1766	59	1	V2	VEN	379
MG65100000045	1766	59	2	V2	VEN	454
MG65100000045	1766	59	1	V3	VEN	464
MG65100000045	1766	59	2	V3	VEN	237
MG65100000004	1767	50	1	V2	VEN	105
MG65100000004	1767	50	2	V2	VEN	105
MG65100000004	1767	50	1	V3	VEN	168
MG65100000004	1767	50	2	V3	VEN	175
MG65100000004	1769	37	1	V2	VEN	52.203
MG65100000004	1769	37	2	V2	VEN	58.703
MG65100000004	1769	37	1	V3	VEN	168.363
MG65100000004	1769	37	2	V3	VEN	174.536
MG65100000017	1770	44	1	V0	VEN	875
MG65100000017	1770	44	2	V0	VEN	884
MG65100000017	1770	44	1	V1	VEN	911
MG65100000017	1770	44	2	V1	VEN	888
MG65100000004	1771	37	1	V0	VEN	201
MG65100000004	1771	37	2	V0	VEN	210
MG65100000004	1771	37	1	V1	VEN	223
MG65100000004	1771	37	2	V1	VEN	214
MG65100000045	1772	28	1	V0	VEN	631
MG65100000045	1772	28	2	V0	VEN	567
MG65100000045	1772	28	1	V1	VEN	558
MG65100000045	1772	28	2	V1	VEN	557
MG65100000017	1770	44	1	V2	VEN	847
MG65100000017	1770	44	2	V2	VEN	837
MG65100000017	1770	44	1	V3	VEN	921
MG65100000017	1770	44	2	V3	VEN	843
MG65100000004	1771	37	1	V3	VEN	209
MG65100000004	1771	37	2	V3	VEN	240.505
MG65100000045	1772	28	1	V2	VEN	369
MG65100000045	1772	28	2	V2	VEN	383
MG65100000045	1772	28	1	V3	VEN	935
MG65100000045	1772	28	2	V3	VEN	875
MG65100000004	1773	7	1	C0	CAP	1601
MG65100000004	1773	7	2	C0	CAP	1566
MG65100000004	1773	7	1	C1	CAP	1543
MG65100000004	1773	7	2	C1	CAP	1555
MG65100000004	1773	7	1	V0	VEN	1710
MG65100000004	1773	7	2	V0	VEN	1681
MG65100000004	1773	7	1	V1	VEN	1732
MG65100000004	1773	7	2	V1	VEN	1760
MG65100000045	1774	30	1	C0	CAP	398
MG65100000045	1774	30	2	C0	CAP	353
MG65100000045	1774	30	1	C1	CAP	328
MG65100000045	1774	30	2	C1	CAP	279
MG65100000045	1774	30	1	V0	VEN	360
MG65100000045	1774	30	2	V0	VEN	338
MG65100000045	1774	30	1	V1	VEN	320
MG65100000045	1774	30	2	V1	VEN	323
MG65100000017	1775	21	1	C0	CAP	171
MG65100000017	1775	21	2	C0	CAP	206
MG65100000017	1775	21	1	C1	CAP	193
MG65100000017	1775	21	2	C1	CAP	227.634
MG65100000017	1775	21	1	V0	VEN	183
MG65100000017	1775	21	2	V0	VEN	165
MG65100000017	1775	21	1	V1	VEN	196
MG65100000017	1775	21	2	V1	VEN	166
MG65100000004	1773	7	1	V2	VEN	1673
MG65100000004	1773	7	2	V2	VEN	1655
MG65100000004	1773	7	1	V3	VEN	1670
MG65100000004	1773	7	2	V3	VEN	1658
MG65100000045	1774	30	1	V2	VEN	391
MG65100000045	1774	30	2	V2	VEN	312
MG65100000045	1774	30	1	V3	VEN	413
MG65100000045	1774	30	2	V3	VEN	399
MG65100000017	1775	21	1	V2	VEN	162
MG65100000017	1775	21	2	V2	VEN	177

## Sheet: CD4%
Instrument Serial#	Specimen ID	AGE	Replicate	Time Point	Blood Type	% CD4+
MG65100000017	1714	30	1	C0	CAP	37.43
MG65100000017	1714	30	2	C0	CAP	37.81
MG65100000017	1714	30	1	C1	CAP	40.33
MG65100000017	1714	30	2	C1	CAP	39.8
MG65100000017	1714	30	1	V0	VEN	38.36
MG65100000017	1714	30	2	V0	VEN	37.41
MG65100000017	1714	30	1	V1	VEN	39.01
MG65100000017	1714	30	2	V1	VEN	40.42
MG65100000045	1716	35	1	C0	CAP	19.1
MG65100000045	1716	35	2	C0	CAP	19.54
MG65100000045	1716	35	1	C1	CAP	19.12
MG65100000045	1716	35	2	C1	CAP	22
MG65100000045	1716	35	1	V0	VEN	19.93
MG65100000045	1716	35	2	V0	VEN	19.98
MG65100000045	1716	35	1	V1	VEN	20.19
MG65100000045	1716	35	2	V1	VEN	19.61
MG65100000017	1717	39	1	C0	CAP	13.2
MG65100000017	1717	39	2	C0	CAP	13.44
MG65100000017	1717	39	1	C1	CAP	13.51
MG65100000017	1717	39	2	C1	CAP	12.57
MG65100000017	1717	39	1	V0	VEN	13.76
MG65100000017	1717	39	2	V0	VEN	13.11
MG65100000017	1717	39	1	V1	VEN	13.93
MG65100000017	1717	39	2	V1	VEN	11.92
MG65100000017	1714	30	1	V2	VEN	39.44
MG65100000017	1714	30	2	V2	VEN	39.83
MG65100000017	1714	30	1	V3	VEN	38.9
MG65100000017	1714	30	2	V3	VEN	38.03
MG65100000045	1716	35	1	V2	VEN	20.74
MG65100000045	1716	35	2	V2	VEN	21.81
MG65100000045	1716	35	1	V3	VEN	20.61
MG65100000045	1716	35	2	V3	VEN	20.84
MG65100000017	1717	39	1	V2	VEN	13.34
MG65100000017	1717	39	2	V2	VEN	18.86
MG65100000017	1717	39	1	V3	VEN	18.26
MG65100000017	1717	39	2	V3	VEN	18.26
MG65100000017	1718	52	1	C0	CAP	15.19
MG65100000017	1718	52	2	C0	CAP	18.03
MG65100000017	1718	52	1	C1	CAP	17.31
MG65100000017	1718	52	2	C1	CAP	19.4
MG65100000017	1718	52	1	V0	VEN	26.67
MG65100000017	1718	52	2	V0	VEN	24.98
MG65100000017	1718	52	1	V1	VEN	24.64
MG65100000017	1718	52	2	V1	VEN	25.48
MG65100000045	1719	33	1	C0	CAP	19.7
MG65100000045	1719	33	2	C0	CAP	22.69
MG65100000045	1719	33	1	C1	CAP	22.43
MG65100000045	1719	33	2	C1	CAP	26.06
MG65100000045	1719	33	1	V0	VEN	25.25
MG65100000045	1719	33	2	V0	VEN	25.77
MG65100000045	1719	33	1	V1	VEN	28.31
MG65100000045	1719	33	2	V1	VEN	25.5
MG65100000004	1720	51	1	C0	CAP	28.89
MG65100000004	1720	51	2	C0	CAP	29.77
MG65100000004	1720	51	1	C1	CAP	30.8
MG65100000004	1720	51	2	C1	CAP	30.79
MG65100000004	1720	51	1	V0	VEN	27.1
MG65100000004	1720	51	2	V0	VEN	28.46
MG65100000004	1720	51	1	V1	VEN	29.27
MG65100000004	1720	51	2	V1	VEN	30.76
MG65100000004	1721	34	1	C0	CAP	44.53
MG65100000004	1721	34	2	C0	CAP	45.63
MG65100000004	1721	34	1	C1	CAP	49.92
MG65100000004	1721	34	2	C1	CAP	48.69
MG65100000004	1721	34	1	V0	VEN	48.92
MG65100000004	1721	34	2	V0	VEN	47.68
MG65100000004	1721	34	1	V1	VEN	50.6
MG65100000004	1721	34	2	V1	VEN	51.4
MG65100000017	1718	52	1	V2	VEN	25.6
MG65100000017	1718	52	2	V2	VEN	24.28
MG65100000017	1718	52	1	V3	VEN	25.64
MG65100000017	1718	52	2	V3	VEN	25.7
MG65100000045	1719	33	1	V2	VEN	27.05
MG65100000045	1719	33	2	V2	VEN	27.38
MG65100000045	1719	33	1	V3	VEN	28.56
MG65100000045	1719	33	2	V3	VEN	27.91
MG65100000004	1720	51	1	V2	VEN	31.27
MG65100000004	1720	51	2	V2	VEN	29.46
MG65100000004	1720	51	1	V3	VEN	32.12
MG65100000004	1720	51	2	V3	VEN	31.37
MG65100000004	1721	34	1	V2	VEN	50.59
MG65100000004	1721	34	2	V2	VEN	51.81
MG65100000004	1721	34	1	V3	VEN	50.34
MG65100000004	1721	34	2	V3	VEN	50.65
MG65100000017	1722	34	1	C0	CAP	39.71
MG65100000017	1722	34	2	C0	CAP	40.79
MG65100000017	1722	34	1	C1	CAP	43.02
MG65100000017	1722	34	2	C1	CAP	42.3
MG65100000017	1722	34	1	V0	VEN	42.71
MG65100000017	1722	34	2	V0	VEN	42.72
MG65100000017	1722	34	1	V1	VEN	43.77
MG65100000017	1722	34	2	V1	VEN	43.22
MG65100000017	1723	42	1	C0	CAP	37.84
MG65100000017	1723	42	2	C0	CAP	40.74
MG65100000017	1723	42	1	C1	CAP	42.7
MG65100000017	1723	42	2	C1	CAP	41.38
MG65100000017	1723	42	1	V0	VEN	41.07
MG65100000017	1723	42	2	V0	VEN	41.56
MG65100000017	1723	42	1	V1	VEN	42.24
MG65100000017	1723	42	2	V1	VEN	41.96
MG65100000004	1724	51	1	C0	CAP	17.19
MG65100000004	1724	51	2	C0	CAP	17.07
MG65100000004	1724	51	1	C1	CAP	18.05
MG65100000004	1724	51	2	C1	CAP	18.67
MG65100000004	1724	51	1	V0	VEN	18.28
MG65100000004	1724	51	2	V0	VEN	19.02
MG65100000004	1724	51	1	V1	VEN	19.26
MG65100000004	1724	51	2	V1	VEN	18.25
MG65100000045	1725	37	1	C0	CAP	35.63
MG65100000045	1725	37	2	C0	CAP	36.03
MG65100000045	1725	37	1	V0	VEN	36.89
MG65100000045	1725	37	2	V0	VEN	37.39
MG65100000045	1725	37	1	V1	VEN	38.56
MG65100000045	1725	37	2	V1	VEN	39.08
MG65100000017	1722	34	1	V2	VEN	43.54
MG65100000017	1722	34	2	V2	VEN	43.44
MG65100000017	1722	34	1	V3	VEN	42.44
MG65100000017	1722	34	2	V3	VEN	41.9
MG65100000017	1723	42	1	V2	VEN	37.14
MG65100000017	1723	42	2	V2	VEN	40.33
MG65100000017	1723	42	1	V3	VEN	39.82
MG65100000017	1723	42	2	V3	VEN	39.92
MG65100000004	1724	51	1	V2	VEN	18.62
MG65100000004	1724	51	2	V2	VEN	24.3
MG65100000004	1724	51	1	V3	VEN	22.65
MG65100000004	1724	51	2	V3	VEN	23.02
MG65100000045	1725	37	1	V2	VEN	37.46
MG65100000045	1725	37	2	V2	VEN	37.72
MG65100000045	1725	37	1	V3	VEN	37.39
MG65100000045	1725	37	2	V3	VEN	38.58
MG65100000004	1726	29	1	C0	CAP	27.1
MG65100000004	1726	29	2	C0	CAP	27.86
MG65100000004	1726	29	1	C1	CAP	26.794
MG65100000004	1726	29	2	C1	CAP	28.37
MG65100000004	1726	29	1	V0	VEN	28.22
MG65100000004	1726	29	2	V0	VEN	28.91
MG65100000004	1726	29	1	V1	VEN	28.52
MG65100000004	1726	29	2	V1	VEN	28.04
MG65100000045	1727	43	1	C0	CAP	25.17
MG65100000045	1727	43	2	C0	CAP	24.11
MG65100000045	1727	43	1	C1	CAP	25.69
MG65100000045	1727	43	2	C1	CAP	25.13
MG65100000045	1727	43	1	V0	VEN	25.23
MG65100000045	1727	43	2	V0	VEN	23.95
MG65100000045	1727	43	1	V1	VEN	26.08
MG65100000045	1727	43	2	V1	VEN	25.79
MG65100000017	1728	34	1	C0	CAP	36.49
MG65100000017	1728	34	2	C0	CAP	36.74
MG65100000017	1728	34	1	C1	CAP	37.11
MG65100000017	1728	34	2	C1	CAP	37.89
MG65100000017	1728	34	1	V0	VEN	38.49
MG65100000017	1728	34	2	V0	VEN	38.08
MG65100000017	1728	34	1	V1	VEN	38.35
MG65100000017	1728	34	2	V1	VEN	36.45
MG65100000045	1729	52	1	C0	CAP	21.96
MG65100000045	1729	52	2	C0	CAP	20.1
MG65100000045	1729	52	1	C1	CAP	22.73
MG65100000045	1729	52	2	C1	CAP	23.48
MG65100000045	1729	52	1	V0	VEN	21.52
MG65100000045	1729	52	2	V0	VEN	21.64
MG65100000045	1729	52	1	V1	VEN	23.08
MG65100000045	1729	52	2	V1	VEN	23.78
MG65100000004	1726	29	1	V2	VEN	28.78
MG65100000004	1726	29	2	V2	VEN	29.75
MG65100000004	1726	29	1	V3	VEN	29.68
MG65100000004	1726	29	2	V3	VEN	29.33
MG65100000045	1727	43	1	V2	VEN	24.16
MG65100000045	1727	43	2	V2	VEN	26.44
MG65100000045	1727	43	1	V3	VEN	27.47
MG65100000045	1727	43	2	V3	VEN	27.96
MG65100000017	1728	34	1	V2	VEN	42
MG65100000017	1728	34	2	V2	VEN	43.43
MG65100000017	1728	34	1	V3	VEN	43.07
MG65100000017	1728	34	2	V3	VEN	41.58
MG65100000045	1729	52	1	V2	VEN	22.3
MG65100000045	1729	52	2	V2	VEN	22.69
MG65100000045	1729	52	1	V3	VEN	22.33
MG65100000045	1729	52	2	V3	VEN	23.47
MG65100000017	1730	20	1	C0	CAP	39.56
MG65100000017	1730	20	2	C0	CAP	40.33
MG65100000017	1730	20	1	C1	CAP	38.58
MG65100000017	1730	20	2	C1	CAP	41.22
MG65100000017	1730	20	1	V0	VEN	40.15
MG65100000017	1730	20	2	V0	VEN	41.05
MG65100000017	1730	20	1	V1	VEN	40.51
MG65100000017	1730	20	2	V1	VEN	40.73
MG65100000045	1731	14	1	C0	CAP	16.66
MG65100000045	1731	14	2	C0	CAP	17.77
MG65100000045	1731	14	1	C1	CAP	16.2
MG65100000045	1731	14	2	C1	CAP	16.76
MG65100000045	1731	14	1	V0	VEN	20.71
MG65100000045	1731	14	2	V0	VEN	22.87
MG65100000045	1731	14	1	V1	VEN	21.33
MG65100000045	1731	14	2	V1	VEN	19.76
MG65100000004	1732	9	1	C0	CAP	29.53
MG65100000004	1732	9	2	C0	CAP	31.11
MG65100000004	1732	9	1	C1	CAP	31.61
MG65100000004	1732	9	2	C1	CAP	32.74
MG65100000004	1732	9	1	V0	VEN	31.35
MG65100000004	1732	9	2	V0	VEN	34.61
MG65100000004	1732	9	1	V1	VEN	34.15
MG65100000004	1732	9	2	V1	VEN	34.15
MG65100000017	1733	18	1	C0	CAP	33.89
MG65100000017	1733	18	2	C0	CAP	35.67
MG65100000017	1733	18	1	C1	CAP	34.64
MG65100000017	1733	18	2	C1	CAP	34.94
MG65100000017	1733	18	1	V0	VEN	35.94
MG65100000017	1733	18	2	V0	VEN	36.03
MG65100000017	1733	18	1	V1	VEN	35.55
MG65100000017	1733	18	2	V1	VEN	34.63
MG65100000017	1730	20	1	V2	VEN	40.86
MG65100000017	1730	20	2	V2	VEN	41.38
MG65100000017	1730	20	1	V3	VEN	39.9
MG65100000017	1730	20	2	V3	VEN	40.16
MG65100000045	1731	14	1	V2	VEN	21.67
MG65100000045	1731	14	2	V2	VEN	20.67
MG65100000045	1731	14	1	V3	VEN	21.38
MG65100000045	1731	14	2	V3	VEN	20.78
MG65100000004	1732	9	1	V2	VEN	34.48
MG65100000004	1732	9	2	V2	VEN	33.82
MG65100000004	1732	9	1	V3	VEN	33.77
MG65100000004	1732	9	2	V3	VEN	33.58
MG65100000017	1733	18	1	V2	VEN	34.73
MG65100000017	1733	18	2	V2	VEN	34.82
MG65100000017	1733	18	1	V3	VEN	33.64
MG65100000017	1733	18	2	V3	VEN	32.9
MG65100000004	1734	31	1	C0	CAP	36.64
MG65100000004	1734	31	2	C0	CAP	38.15
MG65100000004	1734	31	1	C1	CAP	38.58
MG65100000004	1734	31	2	C1	CAP	39.25
MG65100000004	1734	31	1	V0	VEN	38.32
MG65100000004	1734	31	2	V0	VEN	37.88
MG65100000004	1734	31	1	V1	VEN	38.15
MG65100000004	1734	31	2	V1	VEN	39.77
MG65100000045	1735	25	1	C0	CAP	25.41
MG65100000045	1735	25	2	C0	CAP	26.76
MG65100000045	1735	25	1	C1	CAP	29.93
MG65100000045	1735	25	2	C1	CAP	28.97
MG65100000045	1735	25	1	V0	VEN	27.42
MG65100000045	1735	25	2	V0	VEN	30.07
MG65100000045	1735	25	1	V1	VEN	28.59
MG65100000045	1735	25	2	V1	VEN	28.83
MG65100000004	1736	45	1	C0	CAP	27.68
MG65100000004	1736	45	2	C0	CAP	27.24
MG65100000045	1736	45	1	C1	CAP	27.32
MG65100000017	1736	45	2	C1	CAP	27.54
MG65100000004	1736	45	1	V0	VEN	28.27
MG65100000004	1736	45	2	V0	VEN	27.58
MG65100000004	1736	45	1	V1	VEN	27.47
MG65100000004	1736	45	2	V1	VEN	27.7
MG65100000017	1737	35	1	V0	VEN	11.24
MG65100000017	1737	35	2	V0	VEN	11.32
MG65100000017	1737	35	1	V1	VEN	11.24
MG65100000017	1737	35	2	V1	VEN	11
MG65100000004	1734	31	1	V2	VEN	38.94
MG65100000004	1734	31	2	V2	VEN	38.76
MG65100000004	1734	31	1	V3	VEN	39.13
MG65100000004	1734	31	2	V3	VEN	39.61
MG65100000045	1735	25	1	V2	VEN	32.09
MG65100000045	1735	25	2	V2	VEN	32.53
MG65100000045	1735	25	1	V3	VEN	31.7
MG65100000045	1735	25	2	V3	VEN	33.67
MG65100000004	1736	45	1	V2	VEN	28.28
MG65100000004	1736	45	2	V2	VEN	28.64
MG65100000004	1736	45	1	V3	VEN	27.96
MG65100000004	1736	45	2	V3	VEN	29.06
MG65100000017	1737	35	1	V2	VEN	11.11
MG65100000017	1737	35	2	V2	VEN	11.47
MG65100000017	1737	35	1	V3	VEN	12.05
MG65100000017	1737	35	2	V3	VEN	11.5
MG65100000045	1738	28	1	C0	CAP	33.49
MG65100000045	1738	28	2	C0	CAP	32.06
MG65100000045	1738	28	1	C1	CAP	34.11
MG65100000045	1738	28	2	C1	CAP	33.83
MG65100000045	1738	28	1	V0	VEN	41.01
MG65100000045	1738	28	2	V0	VEN	42.01
MG65100000045	1738	28	1	V1	VEN	42.94
MG65100000045	1738	28	2	V1	VEN	41.63
MG65100000017	1739	57	1	C0	CAP	15.65
MG65100000017	1739	57	2	C0	CAP	16.91
MG65100000017	1739	57	1	C1	CAP	18.67
MG65100000017	1739	57	2	C1	CAP	18.97
MG65100000017	1739	57	1	V0	VEN	18.18
MG65100000017	1739	57	2	V0	VEN	19.22
MG65100000017	1739	57	1	V1	VEN	17.75
MG65100000017	1739	57	2	V1	VEN	18.08
MG65100000045	1740	52	1	C0	CAP	26.2
MG65100000045	1740	52	2	C0	CAP	26.8
MG65100000045	1740	52	1	C1	CAP	25.56
MG65100000045	1740	52	2	C1	CAP	26.73
MG65100000045	1740	52	1	V0	VEN	26.7
MG65100000045	1740	52	2	V0	VEN	28.95
MG65100000045	1740	52	1	V1	VEN	27.56
MG65100000045	1740	52	2	V1	VEN	28.59
MG65100000004	1741	54	1	C0	CAP	27.39
MG65100000004	1741	54	2	C0	CAP	26.35
MG65100000004	1741	54	1	C1	CAP	28.43
MG65100000004	1741	54	2	C1	CAP	28.18
MG65100000004	1741	54	1	V0	VEN	27.95
MG65100000004	1741	54	2	V0	VEN	27.78
MG65100000004	1741	54	1	V1	VEN	28.9
MG65100000004	1741	54	2	V1	VEN	28.95
MG65100000045	1738	28	1	V2	VEN	42.99
MG65100000045	1738	28	2	V2	VEN	41.5
MG65100000045	1738	28	1	V3	VEN	42.12
MG65100000045	1738	28	2	V3	VEN	42.17
MG65100000017	1739	57	1	V2	VEN	19.23
MG65100000017	1739	57	2	V2	VEN	19.33
MG65100000017	1739	57	1	V3	VEN	19.76
MG65100000017	1739	57	2	V3	VEN	19.22
MG65100000045	1740	52	1	V2	VEN	29.45
MG65100000045	1740	52	2	V2	VEN	29.19
MG65100000045	1740	52	1	V3	VEN	28.23
MG65100000045	1740	52	2	V3	VEN	28.04
MG65100000004	1741	54	1	V2	VEN	28.6
MG65100000004	1741	54	2	V2	VEN	29.06
MG65100000004	1741	54	1	V3	VEN	28.99
MG65100000004	1741	54	2	V3	VEN	28.8
MG65100000017	1742	22	1	C0	CAP	32.28
MG65100000017	1742	22	2	C0	CAP	34.15
MG65100000017	1742	22	1	C1	CAP	35.61
MG65100000017	1742	22	2	C1	CAP	33.99
MG65100000017	1742	22	1	V0	VEN	33.43
MG65100000017	1742	22	2	V0	VEN	34.34
MG65100000017	1742	22	1	V1	VEN	33.62
MG65100000017	1742	22	2	V1	VEN	34.21
MG65100000004	1743	22	1	C0	CAP	31.53
MG65100000004	1743	22	2	C0	CAP	32.81
MG65100000004	1743	22	1	C1	CAP	35.37
MG65100000004	1743	22	2	C1	CAP	33.82
MG65100000004	1743	22	1	V0	VEN	33.49
MG65100000004	1743	22	2	V0	VEN	33.31
MG65100000004	1743	22	1	V1	VEN	34.32
MG65100000004	1743	22	2	V1	VEN	34.21
MG65100000045	1744	25	1	C0	CAP	8.68
MG65100000045	1744	25	2	C0	CAP	9.6
MG65100000045	1744	25	1	C1	CAP	11.78
MG65100000045	1744	25	2	C1	CAP	10.3
MG65100000045	1744	25	1	V0	VEN	11.22
MG65100000045	1744	25	2	V0	VEN	10.08
MG65100000045	1744	25	1	V1	VEN	11.1
MG65100000045	1744	25	2	V1	VEN	10.08
MG65100000017	1745	4	1	C0	CAP	7.66
MG65100000017	1745	4	2	C0	CAP	7.88
MG65100000017	1745	4	1	C1	CAP	7.94
MG65100000017	1745	4	2	C1	CAP	8.6
MG65100000017	1745	4	1	V0	VEN	7.47
MG65100000017	1745	4	2	V0	VEN	8.28
MG65100000017	1745	4	1	V1	VEN	7.8
MG65100000017	1745	4	2	V1	VEN	7.56
MG65100000017	1742	22	1	V2	VEN	34.78
MG65100000017	1742	22	2	V2	VEN	34.78
MG65100000017	1742	22	1	V3	VEN	34.43
MG65100000017	1742	22	2	V3	VEN	33.56
MG65100000004	1743	22	1	V2	VEN	35.69
MG65100000004	1743	22	2	V2	VEN	33.1
MG65100000004	1743	22	1	V3	VEN	34.75
MG65100000004	1743	22	2	V3	VEN	33.91
MG65100000045	1744	25	1	V3	VEN	14.38
MG65100000045	1744	25	2	V3	VEN	14.26
MG65100000017	1745	4	1	V2	VEN	9.85
MG65100000017	1745	4	2	V2	VEN	10.92
MG65100000017	1745	4	1	V3	VEN	9.4
MG65100000017	1745	4	2	V3	VEN	10.13
MG65100000045	1746	9	1	C0	CAP	29.9
MG65100000045	1746	9	2	C0	CAP	31
MG65100000045	1746	9	1	C1	CAP	29.13
MG65100000045	1746	9	2	C1	CAP	29.96
MG65100000045	1746	9	1	V0	VEN	29.16
MG65100000045	1746	9	2	V0	VEN	31.47
MG65100000045	1746	9	1	V1	VEN	29.21
MG65100000045	1746	9	2	V1	VEN	30.2
MG65100000004	1747	11	1	C0	CAP	29.14
MG65100000004	1747	11	2	C0	CAP	32
MG65100000004	1747	11	1	C1	CAP	32.91
MG65100000004	1747	11	2	C1	CAP	31.95
MG65100000004	1747	11	1	V0	VEN	30.31
MG65100000004	1747	11	2	V0	VEN	28.95
MG65100000004	1747	11	1	V1	VEN	31.24
MG65100000004	1747	11	2	V1	VEN	32.51
MG65100000045	1746	9	1	V2	VEN	29.89
MG65100000045	1746	9	2	V2	VEN	31.04
MG65100000045	1746	9	1	V3	VEN	31.64
MG65100000045	1746	9	2	V3	VEN	32.13
MG65100000004	1747	11	1	V2	VEN	32.82
MG65100000004	1747	11	2	V2	VEN	34.27
MG65100000004	1747	11	1	V3	VEN	33.71
MG65100000004	1747	11	2	V3	VEN	33.53
MG65100000017	1748	2	1	C0	CAP	31.49
MG65100000017	1748	2	2	C0	CAP	31.44
MG65100000017	1748	2	1	C1	CAP	32.16
MG65100000017	1748	2	2	C1	CAP	33.25
MG65100000017	1748	2	1	V0	VEN	31.33
MG65100000017	1748	2	2	V0	VEN	32.98
MG65100000017	1748	2	1	V1	VEN	34.82
MG65100000017	1748	2	2	V1	VEN	34.59
MG65100000004	1749	30	1	V0	VEN	5.05
MG65100000004	1749	30	2	V0	VEN	5.21
MG65100000004	1749	30	1	V1	VEN	6.16
MG65100000004	1749	30	2	V1	VEN	7.564
MG65100000045	1750	24	1	C0	CAP	15.38
MG65100000045	1750	24	2	C0	CAP	15.55
MG65100000045	1750	24	1	C1	CAP	15.65
MG65100000045	1750	24	2	C1	CAP	16.46
MG65100000045	1750	24	1	V0	VEN	17.1
MG65100000045	1750	24	2	V0	VEN	15.49
MG65100000045	1750	24	1	V1	VEN	15.2
MG65100000045	1750	24	2	V1	VEN	15.73
MG65100000017	1751	39	1	C0	CAP	17.82
MG65100000017	1751	39	2	C0	CAP	19.4
MG65100000017	1751	39	1	C1	CAP	17.95
MG65100000017	1751	39	2	C1	CAP	18.97
MG65100000017	1751	39	1	V0	VEN	18.91
MG65100000017	1751	39	2	V0	VEN	19.24
MG65100000017	1751	39	1	V1	VEN	18.66
MG65100000017	1751	39	2	V1	VEN	18.99
MG65100000017	1748	2	1	V2	VEN	37.14
MG65100000017	1748	2	2	V2	VEN	37.18
MG65100000017	1748	2	1	V3	VEN	37.78
MG65100000017	1748	2	2	V3	VEN	36.31
MG65100000004	1749	30	1	V2	VEN	7.27
MG65100000004	1749	30	2	V2	VEN	7.56
MG65100000004	1749	30	1	V3	VEN	5.98
MG65100000004	1749	30	2	V3	VEN	7.542
MG65100000045	1750	24	1	V2	VEN	17.02
MG65100000045	1750	24	2	V2	VEN	16.31
MG65100000045	1750	24	1	V3	VEN	16.41
MG65100000045	1750	24	2	V3	VEN	16.9
MG65100000017	1751	39	1	V2	VEN	20.31
MG65100000017	1751	39	2	V2	VEN	20.53
MG65100000017	1751	39	1	V3	VEN	18.88
MG65100000017	1751	39	2	V3	VEN	19.87
MG65100000004	1752	27	1	C0	CAP	32.82
MG65100000004	1752	27	2	C0	CAP	32.03
MG65100000004	1752	27	1	C1	CAP	32.23
MG65100000004	1752	27	2	C1	CAP	32.41
MG65100000004	1752	27	1	V0	VEN	32.55
MG65100000004	1752	27	2	V0	VEN	35.28
MG65100000004	1752	27	1	V1	VEN	35.46
MG65100000004	1752	27	2	V1	VEN	33.67
MG65100000045	1753	36	1	C0	CAP	36.73
MG65100000045	1753	36	2	C0	CAP	40.09
MG65100000045	1753	36	1	C1	CAP	41.23
MG65100000045	1753	36	2	C1	CAP	39.74
MG65100000045	1753	36	1	V0	VEN	40.87
MG65100000045	1753	36	2	V0	VEN	41.13
MG65100000045	1753	36	1	V1	VEN	40.09
MG65100000045	1753	36	2	V1	VEN	40.61
MG65100000017	1754	38	1	C0	CAP	20.9
MG65100000017	1754	38	2	C0	CAP	21.7
MG65100000017	1754	38	1	C1	CAP	21.57
MG65100000017	1754	38	2	C1	CAP	22.17
MG65100000017	1754	38	1	V0	VEN	20.9
MG65100000017	1754	38	2	V0	VEN	20.71
MG65100000017	1754	38	1	V1	VEN	20.35
MG65100000017	1754	38	2	V1	VEN	21.27
MG65100000045	1755	23	1	C0	CAP	25.73
MG65100000045	1755	23	2	C0	CAP	25.37
MG65100000045	1755	23	1	C1	CAP	26.16
MG65100000045	1755	23	2	C1	CAP	26.55
MG65100000045	1755	23	1	V0	VEN	25.08
MG65100000045	1755	23	2	V0	VEN	24.57
MG65100000045	1755	23	1	V1	VEN	26.59
MG65100000045	1755	23	2	V1	VEN	25.53
MG65100000004	1752	27	1	V2	VEN	36.03
MG65100000004	1752	27	2	V2	VEN	36.02
MG65100000004	1752	27	1	V3	VEN	34.12
MG65100000004	1752	27	2	V3	VEN	35.18
MG65100000045	1753	36	1	V2	VEN	42.59
MG65100000045	1753	36	2	V2	VEN	41.17
MG65100000045	1753	36	1	V3	VEN	42.41
MG65100000045	1753	36	2	V3	VEN	42.62
MG65100000017	1754	38	1	V2	VEN	22.75
MG65100000017	1754	38	2	V2	VEN	23.93
MG65100000017	1754	38	1	V3	VEN	23.21
MG65100000017	1754	38	2	V3	VEN	23.82
MG65100000045	1755	23	1	V2	VEN	27.71
MG65100000045	1755	23	2	V2	VEN	27.43
MG65100000045	1755	23	1	V3	VEN	28.3
MG65100000045	1755	23	2	V3	VEN	28.26
MG65100000017	1756	36	1	C0	CAP	41.16
MG65100000017	1756	36	2	C0	CAP	41.22
MG65100000017	1756	36	1	C1	CAP	42.53
MG65100000017	1756	36	2	C1	CAP	42
MG65100000017	1756	36	1	V0	VEN	38.71
MG65100000017	1756	36	2	V0	VEN	40.06
MG65100000004	1757	42	1	C0	CAP	29.14
MG65100000004	1757	42	2	C0	CAP	30.58
MG65100000004	1757	42	1	C1	CAP	28.63
MG65100000004	1757	42	2	C1	CAP	28.16
MG65100000004	1757	42	1	V0	VEN	27.14
MG65100000004	1757	42	2	V0	VEN	27.8
MG65100000004	1757	42	1	V1	VEN	30.41
MG65100000004	1757	42	2	V1	VEN	28.85
MG65100000017	1758	31	1	C0	CAP	20.29
MG65100000017	1758	31	2	C0	CAP	20.73
MG65100000017	1758	31	1	C1	CAP	20.23
MG65100000017	1758	31	2	C1	CAP	20.72
MG65100000017	1758	31	1	V0	VEN	19.63
MG65100000017	1758	31	2	V0	VEN	21.25
MG65100000017	1758	31	1	V1	VEN	21.39
MG65100000017	1758	31	2	V1	VEN	20.23
MG65100000045	1759	36	1	C0	CAP	21.85
MG65100000045	1759	36	2	C0	CAP	20.03
MG65100000045	1759	36	1	C1	CAP	20.43
MG65100000045	1759	36	2	C1	CAP	20.76
MG65100000045	1759	36	1	V0	VEN	21.57
MG65100000045	1759	36	2	V0	VEN	21.09
MG65100000045	1759	36	1	V1	VEN	22.78
MG65100000045	1759	36	2	V1	VEN	21.83
MG65100000017	1756	36	1	V2	VEN	40.6
MG65100000017	1756	36	2	V2	VEN	42.53
MG65100000017	1756	36	1	V3	VEN	41.63
MG65100000017	1756	36	2	V3	VEN	41.78
MG65100000004	1757	42	1	V2	VEN	29.48
MG65100000004	1757	42	2	V2	VEN	31.33
MG65100000004	1757	42	1	V3	VEN	29.95
MG65100000004	1757	42	2	V3	VEN	28.29
MG65100000017	1758	31	1	V2	VEN	21.68
MG65100000017	1758	31	2	V2	VEN	22
MG65100000017	1758	31	1	V3	VEN	22.67
MG65100000017	1758	31	2	V3	VEN	21.57
MG65100000045	1759	36	1	V2	VEN	22.86
MG65100000045	1759	36	2	V2	VEN	23.08
MG65100000045	1759	36	1	V3	VEN	22.09
MG65100000045	1759	36	2	V3	VEN	23.66
MG65100000004	1760	6	1	V0	VEN	26.41
MG65100000004	1760	6	2	V0	VEN	26.31
MG65100000004	1760	6	1	V1	VEN	27.59
MG65100000004	1760	6	2	V1	VEN	27.34
MG65100000045	1761	13	1	V0	VEN	36.03
MG65100000045	1761	13	2	V0	VEN	36.09
MG65100000045	1761	13	1	V1	VEN	38.89
MG65100000045	1761	13	2	V1	VEN	37.87
MG65100000017	1762	14	1	V0	VEN	31.46
MG65100000017	1762	14	2	V0	VEN	31.03
MG65100000017	1762	14	1	V1	VEN	30.86
MG65100000017	1762	14	2	V1	VEN	31.75
MG65100000004	1763	12	1	V0	VEN	28.62
MG65100000004	1763	12	2	V0	VEN	29.78
MG65100000004	1763	12	1	V1	VEN	32.48
MG65100000004	1763	12	2	V1	VEN	32.69
MG65100000045	1764	13	1	V0	VEN	26.65
MG65100000045	1764	13	2	V0	VEN	26.43
MG65100000045	1764	13	1	V1	VEN	30.04
MG65100000045	1764	13	2	V1	VEN	27.24
MG65100000004	1763	12	1	V2	VEN	29.16
MG65100000004	1763	12	2	V2	VEN	29.72
MG65100000004	1763	12	1	V3	VEN	29.55
MG65100000004	1763	12	2	V3	VEN	30.53
MG65100000045	1764	13	1	V2	VEN	29.48
MG65100000045	1764	13	2	V2	VEN	29.3
MG65100000045	1764	13	1	V3	VEN	29.41
MG65100000045	1764	13	2	V3	VEN	30.71
MG65100000017	1765	30	1	V0	VEN	6.74
MG65100000017	1765	30	2	V0	VEN	12.08
MG65100000017	1765	30	1	V1	VEN	11.71
MG65100000017	1765	30	2	V1	VEN	5.92
MG65100000045	1766	59	1	V0	VEN	32.55
MG65100000045	1766	59	2	V0	VEN	22.31
MG65100000045	1766	59	1	V1	VEN	33.86
MG65100000045	1766	59	2	V1	VEN	23.32
MG65100000004	1767	50	1	V0	VEN	30.22
MG65100000004	1767	50	2	V0	VEN	28.76
MG65100000004	1767	50	1	V1	VEN	29.51
MG65100000004	1767	50	2	V1	VEN	28.61
MG65100000004	1769	37	1	V0	VEN	15.89
MG65100000004	1769	37	2	V0	VEN	19.33
MG65100000004	1769	37	1	V1	VEN	13.66
MG65100000004	1769	37	2	V1	VEN	14.52
MG65100000045	1766	59	1	V2	VEN	30.08
MG65100000045	1766	59	2	V2	VEN	33.04
MG65100000045	1766	59	1	V3	VEN	34.77
MG65100000045	1766	59	2	V3	VEN	20.3
MG65100000004	1767	50	1	V2	VEN	18.72
MG65100000004	1767	50	2	V2	VEN	18.94
MG65100000004	1767	50	1	V3	VEN	26.98
MG65100000004	1767	50	2	V3	VEN	27.74
MG65100000004	1769	37	1	V2	VEN	19.231
MG65100000004	1769	37	2	V2	VEN	19.874
MG65100000004	1769	37	1	V3	VEN	26.977
MG65100000004	1769	37	2	V3	VEN	27.741
MG65100000017	1770	44	1	V0	VEN	18.87
MG65100000017	1770	44	2	V0	VEN	19.07
MG65100000017	1770	44	1	V1	VEN	19.02
MG65100000017	1770	44	2	V1	VEN	19.31
MG65100000004	1771	37	1	V0	VEN	10.4
MG65100000004	1771	37	2	V0	VEN	10.88
MG65100000004	1771	37	1	V1	VEN	11.41
MG65100000004	1771	37	2	V1	VEN	11.15
MG65100000045	1772	28	1	V0	VEN	12.08
MG65100000045	1772	28	2	V0	VEN	9.68
MG65100000045	1772	28	1	V1	VEN	10.54
MG65100000045	1772	28	2	V1	VEN	10.15
MG65100000017	1770	44	1	V2	VEN	19.68
MG65100000017	1770	44	2	V2	VEN	18.99
MG65100000017	1770	44	1	V3	VEN	19.99
MG65100000017	1770	44	2	V3	VEN	19.02
MG65100000004	1771	37	1	V3	VEN	12.68
MG65100000004	1771	37	2	V3	VEN	15.12
MG65100000045	1772	28	1	V2	VEN	8.61
MG65100000045	1772	28	2	V2	VEN	7.66
MG65100000045	1772	28	1	V3	VEN	15.46
MG65100000045	1772	28	2	V3	VEN	15.09
MG65100000004	1773	7	1	C0	CAP	55.84
MG65100000004	1773	7	2	C0	CAP	55.32
MG65100000004	1773	7	1	C1	CAP	57.3
MG65100000004	1773	7	2	C1	CAP	57.86
MG65100000004	1773	7	1	V0	VEN	54.82
MG65100000004	1773	7	2	V0	VEN	52.86
MG65100000004	1773	7	1	V1	VEN	55.34
MG65100000004	1773	7	2	V1	VEN	55.43
MG65100000045	1774	30	1	C0	CAP	10.49
MG65100000045	1774	30	2	C0	CAP	10.34
MG65100000045	1774	30	1	C1	CAP	12.28
MG65100000045	1774	30	2	C1	CAP	11.59
MG65100000045	1774	30	1	V0	VEN	21.89
MG65100000045	1774	30	2	V0	VEN	20.84
MG65100000045	1774	30	1	V1	VEN	20.67
MG65100000045	1774	30	2	V1	VEN	20.39
MG65100000017	1775	21	1	C0	CAP	5.25
MG65100000017	1775	21	2	C0	CAP	5.51
MG65100000017	1775	21	1	V0	VEN	5.87
MG65100000017	1775	21	2	V0	VEN	5.31
MG65100000017	1775	21	1	V1	VEN	6.14
MG65100000017	1775	21	2	V1	VEN	5.26
MG65100000004	1773	7	1	V2	VEN	54.72
MG65100000004	1773	7	2	V2	VEN	54.81
MG65100000004	1773	7	1	V3	VEN	54.98
MG65100000004	1773	7	2	V3	VEN	54.58
MG65100000045	1774	30	1	V2	VEN	23.99
MG65100000045	1774	30	2	V2	VEN	20.2
MG65100000045	1774	30	1	V3	VEN	26.15
MG65100000045	1774	30	2	V3	VEN	25.68
MG65100000017	1775	21	1	V2	VEN	5.15
MG65100000017	1775	21	2	V2	VEN	5.94

## Sheet: Hb
Instrument Serial#	Specimen ID	AGE	Replicate	Time Point	Blood Type	HB (gdL)
MG65100000017	1714	30	1	C0	CAP	9.5
MG65100000017	1714	30	2	C0	CAP	10.1
MG65100000017	1714	30	1	C1	CAP	10.3
MG65100000017	1714	30	2	C1	CAP	10.1
MG65100000017	1714	30	1	V0	VEN	9.4
MG65100000017	1714	30	2	V0	VEN	9.3
MG65100000017	1714	30	1	V1	VEN	9.8
MG65100000017	1714	30	2	V1	VEN	9.8
MG65100000045	1716	35	1	C0	CAP	14.1
MG65100000045	1716	35	2	C0	CAP	14.7
MG65100000045	1716	35	1	C1	CAP	14.3
MG65100000045	1716	35	2	C1	CAP	13.8
MG65100000045	1716	35	1	V0	VEN	13.6
MG65100000045	1716	35	2	V0	VEN	14
MG65100000045	1716	35	1	V1	VEN	14.3
MG65100000045	1716	35	2	V1	VEN	14.7
MG65100000017	1717	39	1	C0	CAP	12.5
MG65100000017	1717	39	2	C0	CAP	12.3
MG65100000017	1717	39	1	C1	CAP	13.1
MG65100000017	1717	39	2	C1	CAP	13.3
MG65100000017	1717	39	1	V0	VEN	12
MG65100000017	1717	39	2	V0	VEN	12.2
MG65100000017	1717	39	1	V1	VEN	12
MG65100000017	1717	39	2	V1	VEN	12
MG65100000017	1714	30	1	V2	VEN	9.1
MG65100000017	1714	30	2	V2	VEN	9.7
MG65100000017	1714	30	1	V3	VEN	9.4
MG65100000017	1714	30	2	V3	VEN	9.7
MG65100000045	1716	35	1	V2	VEN	14.3
MG65100000045	1716	35	2	V2	VEN	14
MG65100000045	1716	35	1	V3	VEN	14.1
MG65100000045	1716	35	2	V3	VEN	14.6
MG65100000017	1717	39	1	V2	VEN	12.4
MG65100000017	1717	39	2	V2	VEN	12.7
MG65100000017	1717	39	1	V3	VEN	12
MG65100000017	1717	39	2	V3	VEN	12.5
MG65100000017	1718	52	1	C0	CAP	6.8
MG65100000017	1718	52	2	C0	CAP	7.1
MG65100000017	1718	52	1	C1	CAP	6.5
MG65100000017	1718	52	2	C1	CAP	7.2
MG65100000017	1718	52	1	V0	VEN	7
MG65100000017	1718	52	2	V0	VEN	6.1
MG65100000017	1718	52	1	V1	VEN	6.9
MG65100000017	1718	52	2	V1	VEN	6.8
MG65100000045	1719	33	1	C0	CAP	11.7
MG65100000045	1719	33	2	C0	CAP	11.4
MG65100000045	1719	33	1	C1	CAP	11.5
MG65100000045	1719	33	2	C1	CAP	11.7
MG65100000045	1719	33	1	V0	VEN	11.3
MG65100000045	1719	33	2	V0	VEN	10.1
MG65100000045	1719	33	1	V1	VEN	10.4
MG65100000045	1719	33	2	V1	VEN	11
MG65100000004	1720	51	1	C0	CAP	16.2
MG65100000004	1720	51	2	C0	CAP	15.5
MG65100000004	1720	51	1	C1	CAP	15.8
MG65100000004	1720	51	2	C1	CAP	15.6
MG65100000004	1720	51	1	V0	VEN	15.4
MG65100000004	1720	51	2	V0	VEN	15.4
MG65100000004	1720	51	1	V1	VEN	15.9
MG65100000004	1720	51	2	V1	VEN	15.7
MG65100000004	1721	34	1	C0	CAP	14.2
MG65100000004	1721	34	2	C0	CAP	14.3
MG65100000004	1721	34	1	C1	CAP	14.3
MG65100000004	1721	34	2	C1	CAP	14.6
MG65100000004	1721	34	1	V0	VEN	13.7
MG65100000004	1721	34	2	V0	VEN	13.1
MG65100000004	1721	34	1	V1	VEN	14
MG65100000004	1721	34	2	V1	VEN	14
MG65100000017	1718	52	1	V2	VEN	7
MG65100000017	1718	52	2	V2	VEN	6.2
MG65100000017	1718	52	1	V3	VEN	6.9
MG65100000017	1718	52	2	V3	VEN	6.6
MG65100000045	1719	33	1	V2	VEN	10.9
MG65100000045	1719	33	2	V2	VEN	9.8
MG65100000045	1719	33	1	V3	VEN	9.8
MG65100000045	1719	33	2	V3	VEN	10
MG65100000004	1720	51	1	V2	VEN	15.4
MG65100000004	1720	51	2	V2	VEN	15
MG65100000004	1720	51	1	V3	VEN	16.2
MG65100000004	1720	51	2	V3	VEN	15.7
MG65100000004	1721	34	1	V2	VEN	13.2
MG65100000004	1721	34	2	V2	VEN	13.2
MG65100000004	1721	34	1	V3	VEN	13.5
MG65100000004	1721	34	2	V3	VEN	13.7
MG65100000017	1722	34	1	C0	CAP	14.9
MG65100000017	1722	34	2	C0	CAP	14.3
MG65100000017	1722	34	1	C1	CAP	14.7
MG65100000017	1722	34	2	C1	CAP	14.4
MG65100000017	1722	34	1	V0	VEN	13.2
MG65100000017	1722	34	2	V0	VEN	13.2
MG65100000017	1722	34	1	V1	VEN	13.6
MG65100000017	1722	34	2	V1	VEN	13.4
MG65100000017	1723	42	1	C0	CAP	14.5
MG65100000017	1723	42	2	C0	CAP	14
MG65100000017	1723	42	1	C1	CAP	14.4
MG65100000017	1723	42	2	C1	CAP	13.8
MG65100000017	1723	42	1	V0	VEN	13.1
MG65100000017	1723	42	2	V0	VEN	13.2
MG65100000017	1723	42	1	V1	VEN	13.3
MG65100000017	1723	42	2	V1	VEN	13.6
MG65100000004	1724	51	1	C0	CAP	12.8
MG65100000004	1724	51	2	C0	CAP	13.9
MG65100000004	1724	51	1	C1	CAP	12.9
MG65100000004	1724	51	2	C1	CAP	13.1
MG65100000004	1724	51	1	V0	VEN	12.9
MG65100000004	1724	51	2	V0	VEN	13.2
MG65100000004	1724	51	1	V1	VEN	12.3
MG65100000004	1724	51	2	V1	VEN	12.8
MG65100000045	1725	37	1	C0	CAP	13.3
MG65100000045	1725	37	2	C0	CAP	13.5
MG65100000045	1725	37	1	V0	VEN	13.4
MG65100000045	1725	37	2	V0	VEN	13.8
MG65100000045	1725	37	1	V1	VEN	13.1
MG65100000045	1725	37	2	V1	VEN	13.5
MG65100000017	1722	34	1	V2	VEN	13.4
MG65100000017	1722	34	2	V2	VEN	13.5
MG65100000017	1722	34	1	V3	VEN	13.6
MG65100000017	1722	34	2	V3	VEN	13.4
MG65100000017	1723	42	1	V2	VEN	12.7
MG65100000017	1723	42	2	V2	VEN	13.2
MG65100000017	1723	42	1	V3	VEN	12.4
MG65100000017	1723	42	2	V3	VEN	12.4
MG65100000004	1724	51	1	V2	VEN	13
MG65100000004	1724	51	2	V2	VEN	12.7
MG65100000004	1724	51	1	V3	VEN	13.4
MG65100000004	1724	51	2	V3	VEN	13.8
MG65100000045	1725	37	1	V2	VEN	13.3
MG65100000045	1725	37	2	V2	VEN	14.6
MG65100000045	1725	37	1	V3	VEN	14.6
MG65100000045	1725	37	2	V3	VEN	14.4
MG65100000004	1726	29	1	C0	CAP	14.5
MG65100000004	1726	29	2	C0	CAP	13.6
MG65100000004	1726	29	1	C1	CAP	17.1
MG65100000004	1726	29	2	C1	CAP	14.7
MG65100000004	1726	29	1	V0	VEN	13.3
MG65100000004	1726	29	2	V0	VEN	13.3
MG65100000004	1726	29	1	V1	VEN	13.6
MG65100000004	1726	29	2	V1	VEN	12.9
MG65100000045	1727	43	1	C0	CAP	14.6
MG65100000045	1727	43	2	C0	CAP	14.4
MG65100000045	1727	43	1	C1	CAP	15
MG65100000045	1727	43	2	C1	CAP	14.7
MG65100000045	1727	43	1	V0	VEN	14.3
MG65100000045	1727	43	2	V0	VEN	14.2
MG65100000045	1727	43	1	V1	VEN	14.9
MG65100000045	1727	43	2	V1	VEN	15.2
MG65100000017	1728	34	1	C0	CAP	8.5
MG65100000017	1728	34	2	C0	CAP	8.2
MG65100000017	1728	34	1	C1	CAP	8.4
MG65100000017	1728	34	2	C1	CAP	8.2
MG65100000017	1728	34	1	V0	VEN	8.4
MG65100000017	1728	34	2	V0	VEN	8.2
MG65100000017	1728	34	1	V1	VEN	8.4
MG65100000017	1728	34	2	V1	VEN	8.4
MG65100000045	1729	52	1	C0	CAP	15
MG65100000045	1729	52	2	C0	CAP	14.7
MG65100000045	1729	52	1	C1	CAP	15.1
MG65100000045	1729	52	2	C1	CAP	14.9
MG65100000045	1729	52	1	V0	VEN	14
MG65100000045	1729	52	2	V0	VEN	13.6
MG65100000045	1729	52	1	V1	VEN	14.2
MG65100000045	1729	52	2	V1	VEN	14.4
MG65100000004	1726	29	1	V2	VEN	13.2
MG65100000004	1726	29	2	V2	VEN	13.2
MG65100000004	1726	29	1	V3	VEN	13.7
MG65100000004	1726	29	2	V3	VEN	13.9
MG65100000045	1727	43	1	V2	VEN	15.2
MG65100000045	1727	43	2	V2	VEN	14.5
MG65100000045	1727	43	1	V3	VEN	14.6
MG65100000045	1727	43	2	V3	VEN	14.6
MG65100000017	1728	34	1	V2	VEN	7.7
MG65100000017	1728	34	2	V2	VEN	8
MG65100000017	1728	34	1	V3	VEN	7.8
MG65100000017	1728	34	2	V3	VEN	7.8
MG65100000045	1729	52	1	V2	VEN	13.5
MG65100000045	1729	52	2	V2	VEN	13.8
MG65100000045	1729	52	1	V3	VEN	13.9
MG65100000045	1729	52	2	V3	VEN	13.4
MG65100000017	1730	20	1	C0	CAP	12.7
MG65100000017	1730	20	2	C0	CAP	13.7
MG65100000017	1730	20	1	C1	CAP	13.2
MG65100000017	1730	20	2	C1	CAP	12.9
MG65100000017	1730	20	1	V0	VEN	13
MG65100000017	1730	20	2	V0	VEN	13.4
MG65100000017	1730	20	1	V1	VEN	13.5
MG65100000017	1730	20	2	V1	VEN	13
MG65100000045	1731	14	1	C0	CAP	13.9
MG65100000045	1731	14	2	C0	CAP	12.6
MG65100000045	1731	14	1	C1	CAP	12.9
MG65100000045	1731	14	2	C1	CAP	13.1
MG65100000045	1731	14	1	V0	VEN	13.3
MG65100000045	1731	14	2	V0	VEN	13.8
MG65100000045	1731	14	1	V1	VEN	13.5
MG65100000045	1731	14	2	V1	VEN	12.6
MG65100000004	1732	9	1	C0	CAP	13.3
MG65100000004	1732	9	2	C0	CAP	13.3
MG65100000004	1732	9	1	C1	CAP	13.4
MG65100000004	1732	9	2	C1	CAP	12.5
MG65100000004	1732	9	1	V0	VEN	12.2
MG65100000004	1732	9	2	V0	VEN	12.6
MG65100000004	1732	9	1	V1	VEN	13
MG65100000004	1732	9	2	V1	VEN	13.2
MG65100000017	1733	18	1	C0	CAP	13.2
MG65100000017	1733	18	2	C0	CAP	13.4
MG65100000017	1733	18	1	C1	CAP	13.1
MG65100000017	1733	18	2	C1	CAP	12.7
MG65100000017	1733	18	1	V0	VEN	13
MG65100000017	1733	18	2	V0	VEN	12.9
MG65100000017	1733	18	1	V1	VEN	12.9
MG65100000017	1733	18	2	V1	VEN	13.2
MG65100000017	1730	20	1	V2	VEN	13.5
MG65100000017	1730	20	2	V2	VEN	13.2
MG65100000017	1730	20	1	V3	VEN	13.8
MG65100000017	1730	20	2	V3	VEN	13.1
MG65100000045	1731	14	1	V2	VEN	12.7
MG65100000045	1731	14	2	V2	VEN	13.1
MG65100000045	1731	14	1	V3	VEN	13.8
MG65100000045	1731	14	2	V3	VEN	12.5
MG65100000004	1732	9	1	V2	VEN	12.8
MG65100000004	1732	9	2	V2	VEN	12.4
MG65100000004	1732	9	1	V3	VEN	12.9
MG65100000004	1732	9	2	V3	VEN	12.7
MG65100000017	1733	18	1	V2	VEN	11.7
MG65100000017	1733	18	2	V2	VEN	12.2
MG65100000017	1733	18	1	V3	VEN	12.9
MG65100000017	1733	18	2	V3	VEN	12.6
MG65100000004	1734	31	1	C0	CAP	13.7
MG65100000004	1734	31	2	C0	CAP	13.6
MG65100000004	1734	31	1	C1	CAP	13.6
MG65100000004	1734	31	2	C1	CAP	13.4
MG65100000004	1734	31	1	V0	VEN	12.7
MG65100000004	1734	31	2	V0	VEN	13.2
MG65100000004	1734	31	1	V1	VEN	13
MG65100000004	1734	31	2	V1	VEN	13.1
MG65100000045	1735	25	1	C0	CAP	13.6
MG65100000045	1735	25	2	C0	CAP	14
MG65100000045	1735	25	1	C1	CAP	14.3
MG65100000045	1735	25	2	C1	CAP	14.6
MG65100000045	1735	25	1	V0	VEN	13.6
MG65100000045	1735	25	2	V0	VEN	13.9
MG65100000045	1735	25	1	V1	VEN	14.2
MG65100000045	1735	25	2	V1	VEN	14.3
MG65100000004	1736	45	1	C0	CAP	7
MG65100000004	1736	45	2	C0	CAP	7.1
MG65100000045	1736	45	1	C1	CAP	6.8
MG65100000017	1736	45	2	C1	CAP	6.5
MG65100000004	1736	45	1	V0	VEN	6.8
MG65100000004	1736	45	2	V0	VEN	6.8
MG65100000004	1736	45	1	V1	VEN	6.8
MG65100000004	1736	45	2	V1	VEN	7.1
MG65100000017	1737	35	1	C0	CAP	6.4
MG65100000017	1737	35	2	C0	CAP	6.4
MG65100000017	1737	35	1	C1	CAP	6.2
MG65100000017	1737	35	2	C1	CAP	5.9
MG65100000017	1737	35	1	V0	VEN	5.7
MG65100000017	1737	35	2	V0	VEN	6.1
MG65100000017	1737	35	1	V1	VEN	5.9
MG65100000017	1737	35	2	V1	VEN	6.1
MG65100000004	1734	31	1	V2	VEN	13
MG65100000004	1734	31	2	V2	VEN	13.4
MG65100000004	1734	31	1	V3	VEN	13.6
MG65100000004	1734	31	2	V3	VEN	13.9
MG65100000045	1735	25	1	V2	VEN	14.4
MG65100000045	1735	25	2	V2	VEN	14.1
MG65100000045	1735	25	1	V3	VEN	13.7
MG65100000045	1735	25	2	V3	VEN	14.5
MG65100000004	1736	45	1	V2	VEN	6.5
MG65100000004	1736	45	2	V2	VEN	6.5
MG65100000004	1736	45	1	V3	VEN	7.1
MG65100000004	1736	45	2	V3	VEN	7.5
MG65100000017	1737	35	1	V2	VEN	6
MG65100000017	1737	35	2	V2	VEN	6
MG65100000017	1737	35	1	V3	VEN	6
MG65100000017	1737	35	2	V3	VEN	6.2
MG65100000045	1738	28	1	C0	CAP	7.5
MG65100000045	1738	28	2	C0	CAP	7.1
MG65100000045	1738	28	1	C1	CAP	7
MG65100000045	1738	28	2	C1	CAP	7.5
MG65100000045	1738	28	1	V0	VEN	6.8
MG65100000045	1738	28	2	V0	VEN	7.2
MG65100000045	1738	28	1	V1	VEN	7.2
MG65100000045	1738	28	2	V1	VEN	6.9
MG65100000017	1739	57	1	C0	CAP	13.3
MG65100000017	1739	57	2	C0	CAP	13.5
MG65100000017	1739	57	1	C1	CAP	12
MG65100000017	1739	57	2	C1	CAP	13.5
MG65100000017	1739	57	1	V0	VEN	13
MG65100000017	1739	57	2	V0	VEN	12.5
MG65100000017	1739	57	1	V1	VEN	12.4
MG65100000017	1739	57	2	V1	VEN	12.5
MG65100000045	1740	52	1	C0	CAP	11.9
MG65100000045	1740	52	2	C0	CAP	12.2
MG65100000045	1740	52	1	C1	CAP	12.1
MG65100000045	1740	52	2	C1	CAP	13
MG65100000045	1740	52	1	V0	VEN	11.2
MG65100000045	1740	52	2	V0	VEN	12.2
MG65100000045	1740	52	1	V1	VEN	12.2
MG65100000045	1740	52	2	V1	VEN	12.2
MG65100000004	1741	54	1	C0	CAP	16.3
MG65100000004	1741	54	2	C0	CAP	15.6
MG65100000004	1741	54	1	C1	CAP	16.3
MG65100000004	1741	54	2	C1	CAP	16.4
MG65100000004	1741	54	1	V0	VEN	15.2
MG65100000004	1741	54	2	V0	VEN	15.4
MG65100000004	1741	54	1	V1	VEN	15.5
MG65100000004	1741	54	2	V1	VEN	16.1
MG65100000045	1738	28	1	V2	VEN	6.9
MG65100000045	1738	28	2	V2	VEN	6.7
MG65100000045	1738	28	1	V3	VEN	7.1
MG65100000045	1738	28	2	V3	VEN	7.2
MG65100000017	1739	57	1	V2	VEN	13.1
MG65100000017	1739	57	2	V2	VEN	12.4
MG65100000017	1739	57	1	V3	VEN	12.7
MG65100000017	1739	57	2	V3	VEN	12.4
MG65100000045	1740	52	1	V2	VEN	11.5
MG65100000045	1740	52	2	V2	VEN	11.1
MG65100000045	1740	52	1	V3	VEN	12.2
MG65100000045	1740	52	2	V3	VEN	11.8
MG65100000004	1741	54	1	V2	VEN	15.3
MG65100000004	1741	54	2	V2	VEN	15.6
MG65100000004	1741	54	1	V3	VEN	15.5
MG65100000004	1741	54	2	V3	VEN	15.3
MG65100000017	1742	22	1	C0	CAP	11
MG65100000017	1742	22	2	C0	CAP	10.9
MG65100000017	1742	22	1	C1	CAP	11
MG65100000017	1742	22	2	C1	CAP	10.9
MG65100000017	1742	22	1	V0	VEN	10.7
MG65100000017	1742	22	2	V0	VEN	11
MG65100000017	1742	22	1	V1	VEN	10.8
MG65100000017	1742	22	2	V1	VEN	10.7
MG65100000004	1743	22	1	C0	CAP	14.4
MG65100000004	1743	22	2	C0	CAP	14.7
MG65100000004	1743	22	1	C1	CAP	14.4
MG65100000004	1743	22	2	C1	CAP	14.6
MG65100000004	1743	22	1	V0	VEN	13.3
MG65100000004	1743	22	2	V0	VEN	13.6
MG65100000004	1743	22	1	V1	VEN	13.7
MG65100000004	1743	22	2	V1	VEN	13.3
MG65100000045	1744	25	1	C0	CAP	9.8
MG65100000045	1744	25	2	C0	CAP	10.1
MG65100000045	1744	25	1	C1	CAP	11.1
MG65100000045	1744	25	2	C1	CAP	10.3
MG65100000045	1744	25	1	V0	VEN	10
MG65100000045	1744	25	2	V0	VEN	9.5
MG65100000045	1744	25	1	V1	VEN	10.6
MG65100000045	1744	25	2	V1	VEN	10.8
MG65100000017	1745	4	1	C0	CAP	10.6
MG65100000017	1745	4	2	C0	CAP	11.2
MG65100000017	1745	4	1	C1	CAP	11.2
MG65100000017	1745	4	2	C1	CAP	11.7
MG65100000017	1745	4	1	V0	VEN	11.2
MG65100000017	1745	4	2	V0	VEN	11.6
MG65100000017	1745	4	1	V1	VEN	11.3
MG65100000017	1745	4	2	V1	VEN	11
MG65100000017	1742	22	1	V2	VEN	10.2
MG65100000017	1742	22	2	V2	VEN	9.8
MG65100000017	1742	22	1	V3	VEN	11.1
MG65100000017	1742	22	2	V3	VEN	10.9
MG65100000004	1743	22	1	V2	VEN	13.2
MG65100000004	1743	22	2	V2	VEN	13.2
MG65100000004	1743	22	1	V3	VEN	13.1
MG65100000004	1743	22	2	V3	VEN	13.2
MG65100000045	1744	25	1	V3	VEN	10.9
MG65100000045	1744	25	2	V3	VEN	10.7
MG65100000017	1745	4	1	V2	VEN	11.9
MG65100000017	1745	4	2	V2	VEN	11.8
MG65100000017	1745	4	1	V3	VEN	11
MG65100000017	1745	4	2	V3	VEN	11
MG65100000045	1746	9	1	C0	CAP	9.8
MG65100000045	1746	9	2	C0	CAP	9.4
MG65100000045	1746	9	1	C1	CAP	9.5
MG65100000045	1746	9	2	C1	CAP	9.4
MG65100000045	1746	9	1	V0	VEN	8.5
MG65100000045	1746	9	2	V0	VEN	8.9
MG65100000045	1746	9	1	V1	VEN	9.2
MG65100000045	1746	9	2	V1	VEN	9.1
MG65100000004	1747	11	1	C0	CAP	11.8
MG65100000004	1747	11	2	C0	CAP	12.5
MG65100000004	1747	11	1	C1	CAP	12.4
MG65100000004	1747	11	2	C1	CAP	12.5
MG65100000004	1747	11	1	V0	VEN	12
MG65100000004	1747	11	2	V0	VEN	12.1
MG65100000004	1747	11	1	V1	VEN	12.6
MG65100000004	1747	11	2	V1	VEN	12.4
MG65100000045	1746	9	1	V2	VEN	8.8
MG65100000045	1746	9	2	V2	VEN	8.9
MG65100000045	1746	9	1	V3	VEN	9.2
MG65100000045	1746	9	2	V3	VEN	9.6
MG65100000004	1747	11	1	V2	VEN	11.8
MG65100000004	1747	11	2	V2	VEN	12.3
MG65100000004	1747	11	1	V3	VEN	12.2
MG65100000004	1747	11	2	V3	VEN	12.3
MG65100000017	1748	2	1	C0	CAP	11.1
MG65100000017	1748	2	2	C0	CAP	10.5
MG65100000017	1748	2	1	C1	CAP	11.2
MG65100000017	1748	2	2	C1	CAP	10.6
MG65100000017	1748	2	1	V0	VEN	10.7
MG65100000017	1748	2	2	V0	VEN	10.9
MG65100000017	1748	2	1	V1	VEN	11.1
MG65100000017	1748	2	2	V1	VEN	10.7
MG65100000004	1749	30	1	C0	CAP	8.9
MG65100000004	1749	30	2	C0	CAP	9.3
MG65100000004	1749	30	1	C1	CAP	9
MG65100000004	1749	30	2	C1	CAP	9.7
MG65100000004	1749	30	1	V0	VEN	9.1
MG65100000004	1749	30	2	V0	VEN	9.6
MG65100000004	1749	30	1	V1	VEN	9.3
MG65100000004	1749	30	2	V1	VEN	9.5
MG65100000045	1750	24	1	C0	CAP	9.4
MG65100000045	1750	24	2	C0	CAP	8.9
MG65100000045	1750	24	1	C1	CAP	9.9
MG65100000045	1750	24	2	C1	CAP	9.4
MG65100000045	1750	24	1	V0	VEN	9
MG65100000045	1750	24	2	V0	VEN	9
MG65100000045	1750	24	1	V1	VEN	9.8
MG65100000045	1750	24	2	V1	VEN	9.5
MG65100000017	1751	39	1	C0	CAP	8.2
MG65100000017	1751	39	2	C0	CAP	8.4
MG65100000017	1751	39	1	C1	CAP	8.3
MG65100000017	1751	39	2	C1	CAP	8.1
MG65100000017	1751	39	1	V0	VEN	7.9
MG65100000017	1751	39	2	V0	VEN	7.9
MG65100000017	1751	39	1	V1	VEN	7.9
MG65100000017	1751	39	2	V1	VEN	8.2
MG65100000017	1748	2	1	V2	VEN	10.6
MG65100000017	1748	2	2	V2	VEN	9.9
MG65100000017	1748	2	1	V3	VEN	10.9
MG65100000017	1748	2	2	V3	VEN	10.3
MG65100000004	1749	30	1	V2	VEN	8.6
MG65100000004	1749	30	2	V2	VEN	9.7
MG65100000004	1749	30	1	V3	VEN	10.1
MG65100000004	1749	30	2	V3	VEN	8.5
MG65100000045	1750	24	1	V2	VEN	9.2
MG65100000045	1750	24	2	V2	VEN	8.4
MG65100000045	1750	24	1	V3	VEN	8.8
MG65100000045	1750	24	2	V3	VEN	9.3
MG65100000017	1751	39	1	V2	VEN	7.6
MG65100000017	1751	39	2	V2	VEN	8.3
MG65100000017	1751	39	1	V3	VEN	8.2
MG65100000017	1751	39	2	V3	VEN	8
MG65100000004	1752	27	1	C0	CAP	11.7
MG65100000004	1752	27	2	C0	CAP	13
MG65100000004	1752	27	1	C1	CAP	12.2
MG65100000004	1752	27	2	C1	CAP	12.3
MG65100000004	1752	27	1	V0	VEN	11.5
MG65100000004	1752	27	2	V0	VEN	11.3
MG65100000004	1752	27	1	V1	VEN	11.4
MG65100000004	1752	27	2	V1	VEN	11.6
MG65100000045	1753	36	1	C0	CAP	8.7
MG65100000045	1753	36	2	C0	CAP	8.3
MG65100000045	1753	36	1	C1	CAP	8.8
MG65100000045	1753	36	2	C1	CAP	8.3
MG65100000045	1753	36	1	V0	VEN	8.7
MG65100000045	1753	36	2	V0	VEN	8.6
MG65100000045	1753	36	1	V1	VEN	8.4
MG65100000045	1753	36	2	V1	VEN	8.8
MG65100000017	1754	38	1	C0	CAP	11.7
MG65100000017	1754	38	2	C0	CAP	11.7
MG65100000017	1754	38	1	C1	CAP	11.5
MG65100000017	1754	38	2	C1	CAP	11.5
MG65100000017	1754	38	1	V0	VEN	11
MG65100000017	1754	38	2	V0	VEN	11.1
MG65100000017	1754	38	1	V1	VEN	11.7
MG65100000017	1754	38	2	V1	VEN	11.3
MG65100000045	1755	23	1	C0	CAP	10.9
MG65100000045	1755	23	2	C0	CAP	10.9
MG65100000045	1755	23	1	C1	CAP	10.5
MG65100000045	1755	23	2	C1	CAP	10.5
MG65100000045	1755	23	1	V0	VEN	10.6
MG65100000045	1755	23	2	V0	VEN	10.6
MG65100000045	1755	23	1	V1	VEN	10.7
MG65100000045	1755	23	2	V1	VEN	11.1
MG65100000004	1752	27	1	V2	VEN	11.7
MG65100000004	1752	27	2	V2	VEN	11.5
MG65100000004	1752	27	1	V3	VEN	10.9
MG65100000004	1752	27	2	V3	VEN	11.1
MG65100000045	1753	36	1	V2	VEN	8.8
MG65100000045	1753	36	2	V2	VEN	8.9
MG65100000045	1753	36	1	V3	VEN	8.3
MG65100000045	1753	36	2	V3	VEN	9
MG65100000017	1754	38	1	V2	VEN	10.7
MG65100000017	1754	38	2	V2	VEN	11.3
MG65100000017	1754	38	1	V3	VEN	11
MG65100000017	1754	38	2	V3	VEN	11
MG65100000045	1755	23	1	V2	VEN	10.7
MG65100000045	1755	23	2	V2	VEN	10.6
MG65100000045	1755	23	1	V3	VEN	10.8
MG65100000045	1755	23	2	V3	VEN	12.1
MG65100000017	1756	36	1	C0	CAP	8
MG65100000017	1756	36	2	C0	CAP	8.1
MG65100000017	1756	36	1	C1	CAP	8.3
MG65100000017	1756	36	2	C1	CAP	8.5
MG65100000017	1756	36	1	V0	VEN	7.6
MG65100000017	1756	36	2	V0	VEN	7.7
MG65100000004	1757	42	1	C0	CAP	4.5
MG65100000004	1757	42	2	C0	CAP	5.1
MG65100000004	1757	42	1	C1	CAP	5.3
MG65100000004	1757	42	2	C1	CAP	4.9
MG65100000004	1757	42	1	V0	VEN	4.8
MG65100000004	1757	42	2	V0	VEN	4.8
MG65100000004	1757	42	1	V1	VEN	5
MG65100000004	1757	42	2	V1	VEN	5.1
MG65100000017	1758	31	1	C0	CAP	10.7
MG65100000017	1758	31	2	C0	CAP	11.4
MG65100000017	1758	31	1	C1	CAP	11.6
MG65100000017	1758	31	2	C1	CAP	10.2
MG65100000017	1758	31	1	V0	VEN	10.1
MG65100000017	1758	31	2	V0	VEN	10.5
MG65100000017	1758	31	1	V1	VEN	10.7
MG65100000017	1758	31	2	V1	VEN	11.2
MG65100000045	1759	36	1	C0	CAP	12.4
MG65100000045	1759	36	2	C0	CAP	12.2
MG65100000045	1759	36	1	C1	CAP	12.6
MG65100000045	1759	36	2	C1	CAP	12.5
MG65100000045	1759	36	1	V0	VEN	12.1
MG65100000045	1759	36	2	V0	VEN	12.2
MG65100000045	1759	36	1	V1	VEN	12.2
MG65100000045	1759	36	2	V1	VEN	12.5
MG65100000017	1756	36	1	V2	VEN	7.7
MG65100000017	1756	36	2	V2	VEN	7.7
MG65100000017	1756	36	1	V3	VEN	7.9
MG65100000017	1756	36	2	V3	VEN	7.8
MG65100000004	1757	42	1	V2	VEN	5.1
MG65100000004	1757	42	2	V2	VEN	4.7
MG65100000004	1757	42	1	V3	VEN	4.9
MG65100000004	1757	42	2	V3	VEN	4.9
MG65100000017	1758	31	1	V2	VEN	10.8
MG65100000017	1758	31	2	V2	VEN	10.5
MG65100000017	1758	31	1	V3	VEN	10.7
MG65100000017	1758	31	2	V3	VEN	10.9
MG65100000045	1759	36	1	V2	VEN	11.9
MG65100000045	1759	36	2	V2	VEN	12.2
MG65100000045	1759	36	1	V3	VEN	12.1
MG65100000045	1759	36	2	V3	VEN	12.4
MG65100000004	1760	6	1	V0	VEN	18.2
MG65100000004	1760	6	2	V0	VEN	18.7
MG65100000004	1760	6	1	V1	VEN	18
MG65100000004	1760	6	2	V1	VEN	18.2
MG65100000017	1762	14	1	V0	VEN	18.2
MG65100000017	1762	14	2	V0	VEN	18.2
MG65100000017	1762	14	1	V1	VEN	18
MG65100000017	1762	14	2	V1	VEN	18.5
MG65100000004	1763	12	1	V0	VEN	17.8
MG65100000004	1763	12	2	V0	VEN	17.7
MG65100000004	1763	12	1	V1	VEN	17.8
MG65100000004	1763	12	2	V1	VEN	17.6
MG65100000045	1764	13	1	V0	VEN	19.1
MG65100000045	1764	13	2	V0	VEN	19.1
MG65100000045	1764	13	1	V1	VEN	19.4
MG65100000045	1764	13	2	V1	VEN	19.2
MG65100000004	1763	12	1	V2	VEN	17.2
MG65100000004	1763	12	2	V2	VEN	18
MG65100000004	1763	12	1	V3	VEN	17.7
MG65100000004	1763	12	2	V3	VEN	17.5
MG65100000045	1764	13	1	V2	VEN	19.2
MG65100000045	1764	13	2	V2	VEN	19.3
MG65100000045	1764	13	1	V3	VEN	18.8
MG65100000045	1764	13	2	V3	VEN	19.2
MG65100000017	1768	16	1	V0	VEN	17.9
MG65100000017	1768	16	2	V0	VEN	18.2
MG65100000017	1768	16	1	V1	VEN	18.1
MG65100000017	1768	16	2	V1	VEN	17.9
MG65100000017	1768	16	1	V2	VEN	17.8
MG65100000017	1768	16	2	V2	VEN	17.5
MG65100000017	1768	16	1	V3	VEN	17.6
MG65100000017	1768	16	2	V3	VEN	18.9
MG65100000017	1770	44	1	V0	VEN	14.1
MG65100000017	1770	44	2	V0	VEN	14.1
MG65100000017	1770	44	1	V1	VEN	14.5
MG65100000017	1770	44	2	V1	VEN	14.4
MG65100000004	1771	37	1	V0	VEN	14
MG65100000004	1771	37	2	V0	VEN	13.9
MG65100000004	1771	37	1	V1	VEN	14
MG65100000004	1771	37	2	V1	VEN	13.9
MG65100000045	1772	28	1	V0	VEN	14
MG65100000045	1772	28	2	V0	VEN	13.8
MG65100000045	1772	28	1	V1	VEN	13.9
MG65100000045	1772	28	2	V1	VEN	14.2
MG65100000017	1770	44	1	V2	VEN	15.3
MG65100000017	1770	44	2	V2	VEN	14.5
MG65100000017	1770	44	1	V3	VEN	15.7
MG65100000017	1770	44	2	V3	VEN	14.8
MG65100000004	1771	37	1	V3	VEN	14.2
MG65100000004	1771	37	2	V3	VEN	13.1
MG65100000045	1772	28	1	V2	VEN	14.3
MG65100000045	1772	28	2	V2	VEN	14.1
MG65100000045	1772	28	1	V3	VEN	13.7
MG65100000045	1772	28	2	V3	VEN	14.1
MG65100000004	1773	7	1	C0	CAP	12.1
MG65100000004	1773	7	2	C0	CAP	12
MG65100000004	1773	7	1	C1	CAP	11.9
MG65100000004	1773	7	2	C1	CAP	11.6
MG65100000004	1773	7	1	V0	VEN	11.3
MG65100000004	1773	7	2	V0	VEN	11.6
MG65100000004	1773	7	1	V1	VEN	11.8
MG65100000004	1773	7	2	V1	VEN	11.9
MG65100000045	1774	30	1	C0	CAP	14.2
MG65100000045	1774	30	2	C0	CAP	13.7
MG65100000045	1774	30	1	C1	CAP	14.2
MG65100000045	1774	30	2	C1	CAP	14.8
MG65100000045	1774	30	1	V0	VEN	14.2
MG65100000045	1774	30	2	V0	VEN	13.6
MG65100000045	1774	30	1	V1	VEN	13.6
MG65100000045	1774	30	2	V1	VEN	14.5
MG65100000017	1775	21	1	C0	CAP	8.2
MG65100000017	1775	21	2	C0	CAP	8.8
MG65100000017	1775	21	1	C1	CAP	8.7
MG65100000017	1775	21	2	C1	CAP	8.8
MG65100000017	1775	21	1	V0	VEN	7.7
MG65100000017	1775	21	2	V0	VEN	7.1
MG65100000017	1775	21	1	V1	VEN	8.7
MG65100000017	1775	21	2	V1	VEN	8.6
MG65100000004	1773	7	1	V2	VEN	11.6
MG65100000004	1773	7	2	V2	VEN	11.5
MG65100000004	1773	7	1	V3	VEN	11.9
MG65100000004	1773	7	2	V3	VEN	12.4
MG65100000045	1774	30	1	V2	VEN	14.5
MG65100000045	1774	30	2	V2	VEN	13.9
MG65100000045	1774	30	1	V3	VEN	14.1
MG65100000045	1774	30	2	V3	VEN	13.6
MG65100000017	1775	21	1	V2	VEN	7.5
MG65100000017	1775	21	2	V2	VEN	8.2
MG65100000017	1775	21	1	V3	VEN	8.2
MG65100000017	1775	21	2	V3	VEN	7.6
