# Supplementary material for: Clinical Evaluation of the BD FACSPresto™ Near-Patient CD4 Counter in Kenya
Source: PLoS One. 2016 Aug 2;11(8):e0157939. doi: 10.1371/journal.pone.0157939 (PMC4970792; doi:10.1371/journal.pone.0157939)
Supplement: S6 File — (XLSX) [file pone.0157939.s007.xlsx]

## Sheet: CD4
Lot ID	Specimen ID	DILUTION	Replicate	Run date	Abs CD4+
3274001	DD01	1	1	2014-02-03	46
3274001	DD01	1	2	2014-02-03	42
3274001	DD01	1	3	2014-02-03	37
3274001	DD02	2	1	2014-02-03	636
3274001	DD02	2	2	2014-02-03	628
3274001	DD02	2	3	2014-02-03	663
3274001	DD03	3	1	2014-02-03	1133
3274001	DD03	3	2	2014-02-03	1117
3274001	DD03	3	3	2014-02-03	1174
3274001	DD04	4	1	2014-02-03	1581
3274001	DD04	4	2	2014-02-03	1682
3274001	DD04	4	3	2014-02-03	1620
3274001	DD05	5	1	2014-02-03	2168
3274001	DD05	5	2	2014-02-03	2188
3274001	DD05	5	3	2014-02-03	2220
3274001	DD06	6	1	2014-02-03	2525
3274001	DD06	6	2	2014-02-03	2630
3274001	DD06	6	3	2014-02-03	2593
3274001	DD07	7	1	2014-02-03	2849
3274001	DD07	7	2	2014-02-03	3054
3274001	DD07	7	3	2014-02-03	3240
3274001	DD08	8	1	2014-02-03	3561
3274001	DD08	8	2	2014-02-03	3558
3274001	DD08	8	3	2014-02-03	3673
3274001	DD09	9	1	2014-02-03	4211
3274001	DD09	9	2	2014-02-03	4148
3274001	DD09	9	3	2014-02-03	4124
3274001	DD10	10	1	2014-02-03	4610
3274001	DD10	10	2	2014-02-03	4752
3274001	DD10	10	3	2014-02-03	4772
3274001	DD11	11	1	2014-02-03	5071
3274001	DD11	11	2	2014-02-03	4835
3274001	DD11	11	3	2014-02-03	4786
3281001	DD01	1	1	2014-05-14	35
3281001	DD01	1	2	2014-05-14	43
3281001	DD01	1	3	2014-05-14	40
3281001	DD02	2	1	2014-05-14	515
3281001	DD02	2	2	2014-05-14	483
3281001	DD02	2	3	2014-05-14	540
3281001	DD03	3	1	2014-05-14	1011
3281001	DD03	3	2	2014-05-14	992
3281001	DD03	3	3	2014-05-14	1005
3281001	DD04	4	1	2014-05-14	1480
3281001	DD04	4	2	2014-05-14	1482
3281001	DD04	4	3	2014-05-14	1523
3281001	DD05	5	1	2014-05-14	1705
3281001	DD05	5	2	2014-05-14	1748
3281001	DD05	5	3	2014-05-14	1764
3281001	DD06	6	1	2014-05-14	2222
3281001	DD06	6	2	2014-05-14	2243
3281001	DD06	6	3	2014-05-14	2425
3281001	DD07	7	1	2014-05-14	2935
3281001	DD07	7	2	2014-05-14	2903
3281001	DD07	7	3	2014-05-14	2894
3281001	DD08	8	1	2014-05-14	3243
3281001	DD08	8	2	2014-05-14	3265
3281001	DD08	8	3	2014-05-14	3170
3281001	DD09	9	1	2014-05-14	3688
3281001	DD09	9	2	2014-05-14	3750
3281001	DD09	9	3	2014-05-14	3632
3281001	DD10	10	1	2014-05-14	4448
3281001	DD10	10	2	2014-05-14	4412
3281001	DD10	10	3	2014-05-14	3960
3281001	DD11	11	1	2014-05-14	4117
3281001	DD11	11	2	2014-05-14	4455
3281001	DD11	11	3	2014-05-14	4328
4063877	DD01	1	1	2014-06-19	39
4063877	DD01	1	2	2014-06-19	54
4063877	DD01	1	3	2014-06-19	40
4063877	DD02	2	1	2014-06-19	609
4063877	DD02	2	2	2014-06-19	562
4063877	DD02	2	3	2014-06-19	575
4063877	DD03	3	1	2014-06-19	1099
4063877	DD03	3	2	2014-06-19	1205
4063877	DD03	3	3	2014-06-19	1110
4063877	DD04	4	1	2014-06-19	1587
4063877	DD04	4	2	2014-06-19	1679
4063877	DD04	4	3	2014-06-19	1573
4063877	DD05	5	1	2014-06-19	2120
4063877	DD05	5	2	2014-06-19	2071
4063877	DD05	5	3	2014-06-19	2023
4063877	DD06	6	1	2014-06-19	2544
4063877	DD06	6	2	2014-06-19	2622
4063877	DD06	6	3	2014-06-19	2525
4063877	DD07	7	1	2014-06-19	2982
4063877	DD07	7	2	2014-06-19	3089
4063877	DD07	7	3	2014-06-19	2803
4063877	DD08	8	1	2014-06-19	3431
4063877	DD08	8	2	2014-06-19	3681
4063877	DD08	8	3	2014-06-19	3367
4063877	DD09	9	1	2014-06-19	3922
4063877	DD09	9	2	2014-06-19	3794
4063877	DD09	9	3	2014-06-19	4009
4063877	DD10	10	1	2014-06-19	4281
4063877	DD10	10	2	2014-06-19	4442
4063877	DD10	10	3	2014-06-19	4464
4063877	DD11	11	1	2014-06-19	4501
4063877	DD11	11	2	2014-06-19	4816
4063877	DD11	11	3	2014-06-19	4421

## Sheet: Lymph
Lot ID	Specimen ID	DILUTION	Replicate	Run date	Edit Checks met for all (0=No, 1=Yes)	Final Corr Lymph
3274001	YD01	1	1	2014-02-06	1	176.305
3274001	YD01	1	2	2014-02-06	1	188.798
3274001	YD01	1	3	2014-02-06	1	180.039
3274001	YD02	2	1	2014-02-06	1	1328.47
3274001	YD02	2	2	2014-02-06	1	1358.28
3274001	YD02	2	3	2014-02-06	1	1391.36
3274001	YD03	3	1	2014-02-06	1	2536.2
3274001	YD03	3	2	2014-02-06	1	2552.1
3274001	YD03	3	3	2014-02-06	1	2454.1
3274001	YD04	4	1	2014-02-06	1	3787.16
3274001	YD04	4	2	2014-02-06	1	3795.19
3274001	YD04	4	3	2014-02-06	1	3819.57
3274001	YD05	5	1	2014-02-06	1	4756.1
3274001	YD05	5	2	2014-02-06	1	4619.65
3274001	YD05	5	3	2014-02-06	1	4402.94
3274001	YD06	6	1	2014-02-06	1	6346.88
3274001	YD06	6	2	2014-02-06	1	6011.25
3274001	YD06	6	3	2014-02-06	1	5975.09
3274001	YD07	7	1	2014-02-06	1	7560.51
3274001	YD07	7	2	2014-02-06	1	7097.21
3274001	YD07	7	3	2014-02-06	1	7086.84
3274001	YD08	8	1	2014-02-06	1	8525.02
3274001	YD08	8	2	2014-02-06	1	8655.04
3274001	YD08	8	3	2014-02-06	1	8339.86
3274001	YD09	9	1	2014-02-06	1	9362.23
3274001	YD09	9	2	2014-02-06	1	9549.44
3274001	YD09	9	3	2014-02-06	1	9314.12
3274001	YD10	10	1	2014-02-06	1	10394.5
3274001	YD10	10	2	2014-02-06	1	10716.3
3274001	YD10	10	3	2014-02-06	1	10680.4
3274001	YD11	11	1	2014-02-06	1	11658.6
3274001	YD11	11	2	2014-02-06	1	11632.7
3274001	YD11	11	3	2014-02-06	1	11820.6
3281001	YD01	1	1	2014-05-16	1	182.368
3281001	YD01	1	2	2014-05-16	1	189.602
3281001	YD01	1	3	2014-05-16	1	153.731
3281001	YD02	2	1	2014-05-16	1	1450.47
3281001	YD02	2	2	2014-05-16	1	1406.44
3281001	YD02	2	3	2014-05-16	1	1442.13
3281001	YD03	3	1	2014-05-16	1	2541.67
3281001	YD03	3	2	2014-05-16	1	2729.19
3281001	YD03	3	3	2014-05-16	1	2699.65
3281001	YD04	4	1	2014-05-16	1	3846.37
3281001	YD04	4	2	2014-05-16	1	3933.81
3281001	YD04	4	3	2014-05-16	1	3764.91
3281001	YD05	5	1	2014-05-16	1	4976.45
3281001	YD05	5	2	2014-05-16	1	5107.88
3281001	YD05	5	3	2014-05-16	1	4482.54
3281001	YD06	6	1	2014-05-16	1	6547.23
3281001	YD06	6	2	2014-05-16	1	6700.88
3281001	YD06	6	3	2014-05-16	1	6565.27
3281001	YD07	7	1	2014-05-16	1	8174.26
3281001	YD07	7	2	2014-05-16	1	7715.49
3281001	YD07	7	3	2014-05-16	1	8007.53
3281001	YD08	8	1	2014-05-16	1	9133.15
3281001	YD08	8	2	2014-05-16	1	9148.68
3281001	YD08	8	3	2014-05-16	1	9016.37
3281001	YD09	9	1	2014-05-16	1	10560
3281001	YD09	9	2	2014-05-16	1	9880.03
3281001	YD09	9	3	2014-05-16	1	10142.7
3281001	YD10	10	1	2014-05-16	1	10989.1
3281001	YD10	10	2	2014-05-16	1	10410.2
3281001	YD10	10	3	2014-05-16	1	11485.4
3281001	YD11	11	1	2014-05-16	1	12312.3
3281001	YD11	11	2	2014-05-16	1	11542.9
3281001	YD11	11	3	2014-05-16	1	11800.9
4063877	YD01	1	1	2014-06-16	1	175.598
4063877	YD01	1	2	2014-06-16	1	189.362
4063877	YD01	1	3	2014-06-16	1	152.848
4063877	YD02	2	1	2014-06-16	1	1468.51
4063877	YD02	2	2	2014-06-16	1	1395.38
4063877	YD02	2	3	2014-06-16	1	1469.34
4063877	YD03	3	1	2014-06-16	1	2841.7
4063877	YD03	3	2	2014-06-16	1	2825.83
4063877	YD03	3	3	2014-06-16	1	2842
4063877	YD04	4	1	2014-06-16	1	4434.6
4063877	YD04	4	2	2014-06-16	1	4399.38
4063877	YD04	4	3	2014-06-16	1	4177.23
4063877	YD05	5	1	2014-06-16	1	5545.3
4063877	YD05	5	2	2014-06-16	1	5800.34
4063877	YD05	5	3	2014-06-16	1	5585.73
4063877	YD06	6	1	2014-06-16	1	7001.8
4063877	YD06	6	2	2014-06-16	1	7104.21
4063877	YD06	6	3	2014-06-16	1	6725.27
4063877	YD07	7	1	2014-06-16	1	7541.19
4063877	YD07	7	2	2014-06-16	1	8238.45
4063877	YD07	7	3	2014-06-16	1	8213.97
4063877	YD08	8	1	2014-06-16	1	8680.96
4063877	YD08	8	2	2014-06-16	1	9627.61
4063877	YD08	8	3	2014-06-16	1	9018.37
4063877	YD09	9	1	2014-06-16	1	11292.2
4063877	YD09	9	2	2014-06-16	1	10240.4
4063877	YD09	9	3	2014-06-16	1	10454.8
4063877	YD10	10	1	2014-06-16	1	11399.1
4063877	YD10	10	2	2014-06-16	1	12148
4063877	YD10	10	3	2014-06-16	1	11856.6
4063877	YD11	11	1	2014-06-16	1	12556.7
4063877	YD11	11	2	2014-06-16	1	13233
4063877	YD11	11	3	2014-06-16	1	13059

## Sheet: Hb
Lot ID	Specimen ID	DILUTION	Replicate	Run date	Edit Checks met for all (0=No, 1=Yes)	HB (gdL)
3274001	BD01	1	1	2014-01-30	1	2
3274001	BD02	2	1	2014-01-30	1	4.3
3274001	BD03	3	1	2014-01-30	1	6.1
3274001	BD04	4	1	2014-01-30	1	8.3
3274001	BD05	5	1	2014-01-30	1	11.4
3274001	BD06	6	1	2014-01-30	1	14.1
3274001	BD07	7	1	2014-01-30	1	16
3274001	BD08	8	1	2014-01-30	1	18.5
3274001	BD09	9	1	2014-01-30	1	19.3
3274001	BD10	10	1	2014-01-30	1	21.4
3274001	BD11	11	1	2014-01-30	1	23.2
3274001	BD01	1	2	2014-01-30	1	1.9
3274001	BD02	2	2	2014-01-30	1	3.8
3274001	BD03	3	2	2014-01-30	1	6.1
3274001	BD04	4	2	2014-01-30	1	8.4
3274001	BD05	5	2	2014-01-30	1	10.4
3274001	BD06	6	2	2014-01-30	1	11.9
3274001	BD07	7	2	2014-01-30	1	14.9
3274001	BD08	8	2	2014-01-30	1	17.9
3274001	BD09	9	2	2014-01-30	1	19.2
3274001	BD10	10	2	2014-01-30	1	21.3
3274001	BD11	11	2	2014-01-30	1	24.2
3274001	BD01	1	3	2014-01-30	1	1.8
3274001	BD02	2	3	2014-01-30	1	4.1
3274001	BD03	3	3	2014-01-30	1	6.1
3274001	BD04	4	3	2014-01-30	1	8.1
3274001	BD05	5	3	2014-01-30	1	10.4
3274001	BD06	6	3	2014-01-30	1	12.4
3274001	BD07	7	3	2014-01-30	1	15.3
3274001	BD08	8	3	2014-01-30	1	16.5
3274001	BD09	9	3	2014-01-30	1	19.5
3274001	BD10	10	3	2014-01-30	1	21.7
3274001	BD11	11	3	2014-01-30	1	23.3
3281001	BD01	1	1	2014-02-24	1	2.3
3281001	BD02	2	1	2014-02-24	1	5
3281001	BD03	3	1	2014-02-24	1	6
3281001	BD04	4	1	2014-02-24	1	9.1
3281001	BD05	5	1	2014-02-24	1	11.5
3281001	BD06	6	1	2014-02-24	1	13.5
3281001	BD07	7	1	2014-02-24	1	15.3
3281001	BD08	8	1	2014-02-24	1	17.8
3281001	BD09	9	1	2014-02-24	1	19.4
3281001	BD10	10	1	2014-02-24	1	21.6
3281001	BD11	11	1	2014-02-24	1	24.3
3281001	BD01	1	2	2014-02-24	1	2
3281001	BD02	2	2	2014-02-24	1	5
3281001	BD03	3	2	2014-02-24	1	6.6
3281001	BD04	4	2	2014-02-24	1	8.9
3281001	BD05	5	2	2014-02-24	1	11.4
3281001	BD06	6	2	2014-02-24	1	13.5
3281001	BD07	7	2	2014-02-24	1	15.4
3281001	BD08	8	2	2014-02-24	1	17.2
3281001	BD09	9	2	2014-02-24	1	19.9
3281001	BD10	10	2	2014-02-24	1	21.9
3281001	BD11	11	2	2014-02-24	1	24.3
3281001	BD01	1	3	2014-02-24	1	2.3
3281001	BD02	2	3	2014-02-24	1	5.2
3281001	BD03	3	3	2014-02-24	1	6.5
3281001	BD04	4	3	2014-02-24	1	9.1
3281001	BD05	5	3	2014-02-24	1	11.1
3281001	BD06	6	3	2014-02-24	1	13.4
3281001	BD07	7	3	2014-02-24	1	15.1
3281001	BD08	8	3	2014-02-24	1	17.6
3281001	BD09	9	3	2014-02-24	1	20.1
3281001	BD10	10	3	2014-02-24	1	21.9
3281001	BD11	11	3	2014-02-24	1	24.1
4063877	BD01	1	1	2014-05-12	1	1.8
4063877	BD02	2	1	2014-05-12	1	3.8
4063877	BD03	3	1	2014-05-12	1	6.6
4063877	BD04	4	1	2014-05-12	1	8.4
4063877	BD05	5	1	2014-05-12	1	10.6
4063877	BD06	6	1	2014-05-12	1	15.1
4063877	BD07	7	1	2014-05-12	1	15.3
4063877	BD08	8	1	2014-05-12	1	18.5
4063877	BD09	9	1	2014-05-12	1	20.7
4063877	BD10	10	1	2014-05-12	1	22.4
4063877	BD11	11	1	2014-05-12	1	25.5
4063877	BD01	1	2	2014-05-12	1	1.9
4063877	BD02	2	2	2014-05-12	1	3.9
4063877	BD03	3	2	2014-05-12	1	7
4063877	BD04	4	2	2014-05-12	1	8.7
4063877	BD05	5	2	2014-05-12	1	10.6
4063877	BD06	6	2	2014-05-12	1	12.8
4063877	BD07	7	2	2014-05-12	1	15.3
4063877	BD08	8	2	2014-05-12	1	17.1
4063877	BD09	9	2	2014-05-12	1	20.3
4063877	BD10	10	2	2014-05-12	1	22.5
4063877	BD11	11	2	2014-05-12	1	24.9
4063877	BD01	1	3	2014-05-12	1	1.9
4063877	BD02	2	3	2014-05-12	1	4
4063877	BD03	3	3	2014-05-12	1	6.1
4063877	BD04	4	3	2014-05-12	1	8.4
4063877	BD05	5	3	2014-05-12	1	10.8
4063877	BD06	6	3	2014-05-12	1	12.9
4063877	BD07	7	3	2014-05-12	1	15.7
4063877	BD08	8	3	2014-05-12	1	17.4
4063877	BD09	9	3	2014-05-12	1	20.5
4063877	BD10	10	3	2014-05-12	1	22.5
4063877	BD11	11	3	2014-05-12	1	25.2
