# Supplementary material for: Clinical Evaluation of the BD FACSPresto™ Near-Patient CD4 Counter in Kenya
Source: PLoS One. 2016 Aug 2;11(8):e0157939. doi: 10.1371/journal.pone.0157939 (PMC4970792; doi:10.1371/journal.pone.0157939)
Supplement: S7 File — (XLSX) [file pone.0157939.s008.xlsx]

## Sheet: VEN
SPEC_ID	REP	SAMP_Type	CD4_ABS	CD4_PCT	HB_EU
18001	1	VEN	1282	40.41	12.2
18002	1	VEN	974	40.68	13.1
18003	1	VEN	1607	51.68	8.6
18004	1	VEN	503	41.66	14.2
18005	1	VEN	1595	51.81	13.1
18006	1	VEN	1257	45.34	14
18007	1	VEN	1092	49.62	11.7
18008	1	VEN	933	37.04	14.4
18009	1	VEN	646	35.33	11.3
18010	1	VEN	1069	40.31	13.6
18011	1	VEN	1041	44.47	13.4
18012	1	VEN	1246	36.34	13.7
18013	1	VEN	914	49.4	15.9
18014	1	VEN	998	41.91	12.6
18015	1	VEN	808	45.7	15.2
18016	1	VEN	1006	42.28	12.4
18017	1	VEN	1016	47.14	12.1
18018	1	VEN	947	34.01	14.2
18019	1	VEN	1154	45.1	12.5
18020	1	VEN	1008	38.67	10.1
18021	1	VEN	1046	42.07	12
18022	1	VEN	781	52.35	13.3
18023	1	VEN	1031	43.03	11.8
18024	1	VEN	972	44.94	14.6
18025	1	VEN	751	46.64	10.9
18026	1	VEN	951	46.57	12.7
18027	1	VEN	884	42.13	13.4
18028	1	VEN	867	40.1	14.1
18029	1	VEN	1156	39.73	8.2
18030	1	VEN	833	46.46	15.5
18031	1	VEN	1226	49.95	10.5
18032	1	VEN	1070	47.14	12.9
18033	1	VEN	934	53.06	8.6
18034	1	VEN	919	39.77	11.7
18035	1	VEN	701	44.59	16.6
18036	1	VEN	880	38.23	15
18037	1	VEN	1060	44.47	11.9
18038	1	VEN	1315	41.84	12.3
18039	1	VEN	689	41.29	16.5
18040	1	VEN	927	35.43	14.5
18041	1	VEN	885	37	15.8
18042	1	VEN	732	31.17	17.1
18043	1	VEN	635	33.32	16.5
18044	1	VEN	530	35.19	11.6
18045	1	VEN	970	44.54	15.3
18046	1	VEN	650	37.09	16.6
18047	1	VEN	837	34.61	14.7
18048	1	VEN	562	38.89	15.1
18049	1	VEN	429	38.13	16.1
18050	1	VEN	469	29.15	14.7
18051	1	VEN	574	38.61	15.9
18052	1	VEN	1198	45.16	15.4
18053	1	VEN	1007	47.26	13.9
18054	1	VEN	1037	42.42	14
18055	1	VEN	842	36.27	15.3
18056	1	VEN	970	33.08	13
18057	1	VEN	1025	40.1	13.3
18058	1	VEN	955	33.05	14.3
18059	1	VEN	892	50.13	14.8
18060	1	VEN	787	46.84	12.8
18061	1	VEN	909	42.52	12.1
18062	1	VEN	881	45.54	13.5
18063	1	VEN	951	41.78	15.9
18064	1	VEN	993	44.53	11.6
18065	1	VEN	815	44.33	12.5
18066	1	VEN	833	50.88	13.4
18067	1	VEN	702	42.81	12.8
18068	1	VEN	1057	38.41	14.9
18069	1	VEN	907	44.61	15.3
18070	1	VEN	1377	42.65	13.1
18071	1	VEN	835	49.28	12.2
18072	1	VEN	880	58.06	11.4
18073	1	VEN	875	46.6	10.8
18074	1	VEN	885	30.66	12.7
18075	1	VEN	769	43.77	13.1
18076	1	VEN	689	54.67	11.4
18077	1	VEN	610	31.8	14.9
18078	1	VEN	1150	40.59	13.7
18079	1	VEN	1286	44.35	11.3
18080	1	VEN	923	54.68	6.8
18081	1	VEN	864	48.49	15.6
18082	1	VEN	674	43.99	14.4
18083	1	VEN	1057	39.7	14.7
18084	1	VEN	1287	44.62	15.5
18085	1	VEN	1049	44.54	13.4
18086	1	VEN	1775	47.51	12.8
18087	1	VEN	992	37.66	8.9
18088	1	VEN	670	41.84	16.6
18089	1	VEN	1174	46.88	12.6
18090	1	VEN	690	44.58	11.3
18091	1	VEN	1081	43.29	12.6
18092	1	VEN	961	42.09	11
18093	1	VEN	1081	43.48	12.3
18094	1	VEN	796	39.19	11.4
18095	1	VEN	624	39.25	14.4
18096	1	VEN	1181	42.34	15.1
18097	1	VEN	1679	49.61	11.4
18098	1	VEN	975	42.54	11.9
18099	1	VEN	1382	35.92	11
18100	1	VEN	687	41.53	13.3
18101	1	VEN	1596	45.35	13.2
18102	1	VEN	1015	40.69	14.5
18103	1	VEN	911	30.12	11.5
18104	1	VEN	410	40.17	12
18105	1	VEN	1054	36.97	11.3
18106	1	VEN	1037	50.13	12.3
18107	1	VEN	871	36.58	11.3
18108	1	VEN	688	40.84	11.5
18109	1	VEN	542	34.11	10.6
18110	1	VEN	526	32.41	13.2
18111	1	VEN	771	48.26	10.9
18112	1	VEN	636	29.55	14.1
18113	1	VEN	764	49.32	12.7
18114	1	VEN	1291	46.82	12.7
18115	1	VEN	908	36.84	13.7
18116	1	VEN	1474	42.4	12.8
18117	1	VEN	940	32.31	14.4
18118	1	VEN	948	30.41	15.4
18119	1	VEN	1421	44.51	12.1
18120	1	VEN	1472	47.02	15
18121	1	VEN	881	31.6	10.6
18122	1	VEN	1537	40.8	11.5
18123	1	VEN	1537	42.05	14
18124	1	VEN	1437	29.9	13
18125	1	VEN	1428	37.14	14
18126	1	VEN	1214	38.62	13.5
18127	1	VEN	1234	48.85	13.2
18128	1	VEN	1336	44.65	13.1
18129	1	VEN	1201	38.27	11.7
18130	1	VEN	1061	43.56	12.1
18131	1	VEN	1238	38.92	11.5
18132	1	VEN	878	42.99	14.2
18133	1	VEN	1072	36.53	12.2
18134	1	VEN	1058	32.8	12.4
18135	1	VEN	1258	31.87	12.8
18136	1	VEN	822	32.11	14.6
18137	1	VEN	631	40.91	15.2
18138	1	VEN	830	47.25	12.5
18139	1	VEN	668	35.88	11.7
18140	1	VEN	920	36.98	12.3
18141	1	VEN	886	41.08	15.5
18142	1	VEN	1127	49.73	13.7
18143	1	VEN	732	39.55	13.8
18144	1	VEN	685	31.76	12.1
18145	1	VEN	934	33.19	13.6
18146	1	VEN	774	23.82	14.5
18147	1	VEN	612	46.26	11.9
18148	1	VEN	1101	42.12	15.3
18149	1	VEN	734	34.91	16.8
18150	1	VEN	893	34.41	15.1
18151	1	VEN	990	52.54	11.2
18152	1	VEN	787	39.5	13.1

## Sheet: CAP
SPEC_ID	REP	SAMP_Type	CD4_ABS	CD4_PCT	HB_EU
18001	1	CAP	1567	37.68	12.2
18002	1	CAP	908	43.53	13.3
18003	1	CAP	1506	53.16	9.2
18004	1	CAP	519	38.92	14.1
18005	1	CAP	1555	50.76	12.9
18006	1	CAP	1303	45.19	13.2
18007	1	CAP	1079	47.92	12.2
18008	1	CAP	1022	36.03	14.8
18009	1	CAP	508	29.2	10.8
18010	1	CAP	1240	40.89	14
18011	1	CAP	1371	42.01	13.7
18012	1	CAP	1200	37	14
18013	1	CAP	1073	47.71	15.4
18014	1	CAP	1080	42.34	12.6
18015	1	CAP	744	44.46	15.4
18016	1	CAP	1287	42	13.2
18017	1	CAP	873	46.7	12.4
18018	1	CAP	1004	33.65	14.7
18019	1	CAP	1120	40.92	13.2
18020	1	CAP	1003	37.14	11
18021	1	CAP	1057	39.12	11.9
18022	1	CAP	744	50.29	12.7
18023	1	CAP	995	43.23	11
18024	1	CAP	1048	42.02	15.3
18025	1	CAP	703	45.55	12
18026	1	CAP	1305	47.14	13.1
18027	1	CAP	1007	36.2	14.3
18028	1	CAP	925	35.74	15
18029	1	CAP	1263	38.4	8.5
18030	1	CAP	847	42.71	16.1
18031	1	CAP	1296	50.74	11.5
18032	1	CAP	1187	40.43	14
18033	1	CAP	971	46.47	9
18034	1	CAP	994	40.02	12.5
18035	1	CAP	665	45.39	16.9
18036	1	CAP	895	36.88	14.3
18037	1	CAP	1120	40.64	13
18038	1	CAP	1564	38.82	12.9
18039	1	CAP	733	40.56	16.3
18040	1	CAP	988	31.5	15.7
18041	1	CAP	918	32.72	15.9
18042	1	CAP	876	30.63	17.3
18043	1	CAP	700	27.79	17.5
18044	1	CAP	623	36.97	10.8
18045	1	CAP	952	43.07	15
18046	1	CAP	635	33.39	16.9
18047	1	CAP	927	34.61	15
18048	1	CAP	608	36.26	14.8
18049	1	CAP	426	34.99	16.8
18050	1	CAP	540	27.78	15
18051	1	CAP	700	31.78	16.3
18052	1	CAP	1207	45.29	15.6
18053	1	CAP	1102	43.15	14.4
18054	1	CAP	1048	39.47	15.4
18055	1	CAP	899	35.72	15.2
18056	1	CAP	947	30.14	13.3
18057	1	CAP	956	38.89	12.7
18058	1	CAP	1189	33.61	15.5
18059	1	CAP	975	46.94	15.9
18060	1	CAP	815	44.4	13
18061	1	CAP	924	39.96	12.3
18062	1	CAP	949	43.01	13.6
18063	1	CAP	986	42.14	15.5
18064	1	CAP	1008	44.75	12.6
18065	1	CAP	957	42.31	13.4
18066	1	CAP	870	45.19	13.9
18067	1	CAP	817	38.42	14.3
18068	1	CAP	1181	36.21	14.6
18069	1	CAP	1124	44.56	16.2
18070	1	CAP	1564	40.96	13.7
18071	1	CAP	893	46.71	12.4
18072	1	CAP	858	56.47	12.4
18073	1	CAP	970	43.94	10.9
18074	1	CAP	978	32.67	13.5
18075	1	CAP	1047	43.16	13.6
18076	1	CAP	721	50.17	11.4
18077	1	CAP	676	35.1	14.5
18078	1	CAP	1367	39	14.8
18079	1	CAP	1633	38.18	12
18080	1	CAP	1031	53.21	6.7
18081	1	CAP	797	46.12	15.1
18082	1	CAP	723	42.93	14.5
18083	1	CAP	1116	41.82	14.3
18084	1	CAP	1394	40.31	15.7
18085	1	CAP	1033	37.77	14.2
18086	1	CAP	1688	48.66	12.8
18087	1	CAP	971	33.51	8.9
18088	1	CAP	567	38.7	15.8
18089	1	CAP	1209	46.63	12.7
18090	1	CAP	779	38.16	11.5
18091	1	CAP	877	33.2	13.3
18092	1	CAP	1042	38.22	12.1
18093	1	CAP	1206	40.13	13.6
18094	1	CAP	872	41.46	11.5
18095	1	CAP	634	38.01	14.8
18096	1	CAP	1344	40.18	15.8
18097	1	CAP	1851	48.94	12.9
18098	1	CAP	1099	43.25	11.6
18099	1	CAP	1563	31.41	11
18100	1	CAP	899	44.03	14.9
18101	1	CAP			14
18102	1	CAP	1042	40.5	15.4
18103	1	CAP	997	30.56	12.8
18104	1	CAP	498	37.28	11.7
18105	1	CAP	1351	36.68	12.1
18106	1	CAP	1151	46.79	13
18107	1	CAP	1054	33.29	12.1
18108	1	CAP	748	34.86	10.8
18109	1	CAP	597	33.78	11.3
18110	1	CAP	609	34.38	14.2
18111	1	CAP	938	48.9	11.2
18112	1	CAP	510	27.86	13.2
18113	1	CAP	805	47.22	12.7
18114	1	CAP	1513	47.12	12.9
18115	1	CAP	924	36.42	13.1
18116	1	CAP	1678	42.06	12.8
18117	1	CAP	1043	34.67	15
18118	1	CAP	1116	31.11	16.5
18119	1	CAP	1600	43.89	13.5
18120	1	CAP	1451	44.88	14.7
18121	1	CAP	1000	26.86	11.9
18122	1	CAP	1649	37.15	12.2
18123	1	CAP	1869	39.88	14.2
18124	1	CAP	1552	28.42	13.5
18125	1	CAP	1400	32.03	14.8
18126	1	CAP	1272	37.72	13.6
18127	1	CAP	1123	47.4	13.4
18128	1	CAP	1138	45.71	13
18129	1	CAP	1068	41.78	11.1
18130	1	CAP	982	40.21	12
18131	1	CAP	1305	38.9	11.7
18132	1	CAP	924	41.95	14.3
18133	1	CAP	1037	38.88	12.9
18134	1	CAP	1092	30.44	13.2
18135	1	CAP	1118	31.33	11.9
18136	1	CAP	982	28.4	16
18137	1	CAP	575	35.6	14.7
18138	1	CAP	699	40.31	11.5
18139	1	CAP	700	36.86	11.6
18140	1	CAP	1057	34.13	11.8
18141	1	CAP	887	42.24	15.2
18142	1	CAP	1138	49.39	14.1
18143	1	CAP	906	38.07	14.3
18144	1	CAP	747	28.59	12.4
18145	1	CAP	1007	30.24	14.3
18146	1	CAP	775	19.44	13.4
18147	1	CAP	612	43.24	13.3
18148	1	CAP	1267	40.33	15.4
18149	1	CAP	811	32.07	18.4
18150	1	CAP	1032	32.44	16.4
18151	1	CAP	1157	49.25	11.2
18152	1	CAP	724	38.59	14.2
